# Supplementary material for: Emergence of Parafilaria bovicola in Austria
Source: Animals (Basel). 2021 Oct 14;11(10):2966. doi: 10.3390/ani11102966 (PMC8532764; doi:10.3390/ani11102966)
Supplement: Supplementary file 1 [file animals-11-02966-s001.zip]

Archive with 2 entries (2 files):
- Supporting File S2.pdf
- Supporting Information File S1.xlsx
