# Supplementary material for: Emergence of Parafilaria bovicola in Austria
Source: Animals (Basel). 2021 Oct 14;11(10):2966. doi: 10.3390/ani11102966 (PMC8532764; doi:10.3390/ani11102966)
Supplement: Supplementary file 1 [file animals-11-02966-s001.zip › Supporting Information File S1.xlsx]

## Sheet: COI sequences
Label	COI sequence
KY045800_Ascaris_suum	TTTCCTCGTTTAAATAATTTAAGTTTTTGGTTGTTGCCTACTGCTATGTTTTTAATTTTGGATGCTTGTTTTGTTGATATGGGTTGTGGTACTAGTTGAACTGTCTATCCTCCTTTGAGTACTATGGGTCATCCTGGTGGTAGGGTTGATCTTGCTATTTTTAGTTTGCATTGTGCTGGGGTTAGATCTATTTTGGGTGCTATTAATTTTATGACTACTACTAAGAATTTGCGTAGTAGTTCTATTTCTTTGGAACATATGAGTTTGTTTGTTTGAACTGTTTTTGTTACTGTTTTTTTGTTGGTTTTGTCTTTACCTGTTTTGGCTGGGGCTATTACTATGTTGTTAACTGATCGTAATCTTAATACTTCTTTTTTTGATCCTAGGACTGGTGGTAAC…
Parafilaria_bovicola_HPT2	TTTCCTCGTGTTAATGCTTTATCTTTTTGGTTTACTTTCACGGCTTTGTTGATGGTTTATCAGTCTTTTTTTGTTGGTGGAGGAGCTGGTAGTAGTTGGACTTTTTATCCTCCTTTGAGGGTGGAAGGTCAACCAGAGATGGCTATAGATTGTATAATTTTAGGTCTTCATACTGTGGGGATTGGTTCTTTGTTGGGGGCTCTTAATTTTATGGTTACTATTCAGAATATGCGTTTGACTGCTGTGACTCTTGATCAGATGAGAATATTTGTTTGAACTTCTTATTTGACTTCTTTTTTGTTGGTTTTGTCTGTTCCGGTTTTGGCTGGTTCTTTGTTGTTTTTATTGTTGGATCGGAATTTTAATACTTCTTTTTATGATACTAGAAAGGGAGGTAAT…
Parafilaria_bovicola_HPT4	TTTCCTCGTGTTAATGCTTTATCTTTTTGGTTTACTTTTACAGCTTTGTTGATGGTTTATCAGTCTTTTTTTGTTGGTGGAGGAGCTGGTAGTAGTTGGACTTTTTATCCTCCTTTGAGGGTGGAAGGTCAACCAGAGATGGCTATAGATTGTATAATTTTAGGTCTTCATACTGTGGGGATTGGTTCTTTGTTGGGGGCTCTTAATTTTATGGTTACTATTCAGAATATGCGTTTGACTGCTGTGACTCTTGATCAGATGAGAATATTTGTTTGAACTTCTTATTTGACTTCTTTTTTGTTGGTTTTGTCTGTTCCGGTTTTGGCTGGTTCTTTGTTGTTTTTATTGTTGGATCGGAATTTTAATACTTCTTTTTATGATACTAGAAAGGGAGGTAAT…
Parafilaria_bovicola_HPT3	TTTCCTCGTGTTAATGCTTTATCTTTTTGGTTTACTTTTACAGCTTTGTTGATGGTTTATCAGTCTTTTTTTGTTGGTGGAGGAGCTGGTAGTAGTTGGACTTTTTATCCTCCTTTGAGGGTGGAAGGTCAACCAGAGATGGCTATAGATTGTATAATTTTAGGTCTTCATACTGTGGGGATTGGTTCTTTGTTGGGGGCTTTTAATTTTATGGTTACTATTCAGAATATGCGTTTGACTGCTGTGACTCTTGATCAGATGAGAATATTTGTTTGAACTTCTTATTTGACTTCTTTTTTGTTGGTTTTGTCTGTTCCGGTTTTGGCTGGTTCTTTGTTGTTTTTATTGTTGGATCGGAATTTTAATACTTCTTTTTATGATACTAGAAAGGGAGGTAAT…
MG983751_Parafilaria_bovicola_HPT1	TTTCCTCGTGTTAATGCTTTATCTTTTTGGTTTACTTTTACAGCTTTGTTGATGGTTTATCAGTCTTTTTTTGTTGGTGGAGGAGCTGGTAGTAGTTGGACTTTTTATCCTCCTTTGAGGGTGGAAGGTCAACCAGAGATGGCTATAGATTGTATAATTTTAGGTCTTCATACTGTGGGGATTGGTTCTTTGTTGGGGGCTCTTAATTTTATGGTTACTATTCAGAATATGCGTTTGACTGCTGTGACTCTTGATCAGATGAGAATATTTGTTTGAACTTCTTATTTGACTTCTTTTTTGTTGGTTTTGTCTGTTCCGGTTTTGGCTGGTTCTTTGTTGTTTTTATTGTTGGATCGGAATTTTAATACTTCTTTTTATGATACTAGAAAGGGAGGTAAT…
MT511659_Thelazia_rhodesi	TTTCCTCGTCTTAATTCTTTGTCTTTTTGACTTACTTTTATGGCTTTGTTAATAGTTTATCAGTCTTTTTTTATTGGGACTGGGGCTGGAAGTAGTTGAACTTTATATCCTCCTTTGAGGGTAGAAGGTCAGCCAGAAATGGCTATAGATTGTATAATTTTGGGACTGCACACTGTAGGTATTGGTTCTTTGTTGGGGGCTATTAATTTTATAGTTACTACTCAAAATATGCGTAGGACTGCTGTAACTTTGGATCAAATAAGTATGTTTGTTTGAACTTCTTATTTGACTTCTTTTTTATTGGTTTTGTCTGTGCCTGTTTTGGCTGGTTCTTTATTGTTTTTGCTTTTTGATCGTAATTTTAATACTTCTTTTTATGATACTAAAAAGGGTGGTAAC…
AJ544881_Thelazia_gulosa	TTTCCTCGTTTGAATGCTTTATCTTTTTGGTTAACTTTTGTAGCTTTGTTGATAGTTTATCAGTCTTTTTTTATTGGGGTTGGTGCTGGAAGAAGTTGAACTTTGTATCCTCCTTTAAGTGTTGAGGGTCAACCTGAAATGGGAATAGATTGTATGATTTTGGGTCTTCATACTGTTGGGGTTGCTTCTTTGTTAGGGGCTATTAATTTTATAGTTACTATTCAAAATATACGTGTTAGTGCTGTTACGTTGGATCAAATGAGTATATTTGTTTGAACTTCTTATTTAACTTCTTTTTTGTTAGTTTTGTCTGTCCCTGTTTTGGCTGGTTCTTTATTATTTTTGTTATTTGATCGTAATTTTAATACTTCTTTTTATGATACAAAAAAGGGGGGTAAT…
AJ271619_Thelazia_lacrymalis	TTTCCTCGTCTTAATGCTTTATCTTTTTGATTAACTTTTGTCGCTTTATTGATAGTTTATCAATCTTTTTTTATCGGGACTGGGGCTGGTAGGAGTTGAACTTTATACCCTCCTTTAAGTGTTGAAGGTCAACCTGAAATGGGTATAGATTGTATGATTTTAGGTCTTCATACGGTTGGTGTTGCTTCTTTACTGGGTGCTATTAATTTTATGGTTACTATCCAGAATATACGAGTTAGGGCCGTGACTTTAGACCAGATAAGTATGTTTGTTTGAACTTCTTATTTAACTTCTTTTTTATTGGTGTTATCTGTTCCTGTTTTGGCGGGGTCATTGTTGTTCTTGTTATTTGATCGTAATTTCAATACTTCTTTTTATGATACTAAAAAAGGGGGTAAT…
MW055239_Thelazia_californiensis	TTTCCTCGTTTAAATGCTTTGTCTTTTTGGTTGACTTTTGTAGCTTTAGTTATAGTGTACCAGTCTTTTTTTATTGGAGGGGGTGCTGGTAGCAGTTGGACTATGTATCCCCCTCTTAGTGTTGTGGGGCAGCCTGAGATGGCTATGGATTGTATGATTTTAGGTCTTCATACTGTAGGTTTTGGTTCTTTGCTAGGAGCTATTAATTTTATGGTTACTACTCAGAATATGCGGGCGAGGGCTGTTACTTTGGATCAATTAAGAATATTTGTTTGAACTTCTTATTTAACTTCTTTTTTGTTAGTGTTGTCTGTTCCTGTTTTGGCTGGGTCTTTATTGTTTTTGTTATTTGATCGTAATTTTAATACTTCTTTTTATGATATTAAAAAGGGAGGTAAT…
MW055240_Thelazia_californiensis	TTTCCTCGTTTAAATGCTTTGTCTTTTTGGTTGACTTTTGTAGCTTTAGTTATAGTGTACCAGTCTTTTTTTATTGGGGGGGGTGCTGGTAGCAGTTGGACTATGTACCCTCCTCTTAGTGTTGCGGGGCAGCCTGAGATGGCTATGGATTGTATGATTTTAGGTCTTCATACTGTAGGTTTTGGTTCTTTGCTAGGAGCTATTAATTTTATGGTTACTACTCAGAATATGCGGGCGAGGGCTGTTACTTTGGATCAATTGAGAATATTTGTTTGAACTTCTTATTTAACTTCTTTTTTGTTAGTGTTGTCTGTTCCTGTTTTGGCTGGGTCTTTATTGTTTTTGTTATTTGATCGTAATTTTAATACTTCTTTTTATGATATTAAAAAGGGAGGTAAT…
MN719914_Thelazia_callipaeda	TTTCCTCGTCTTAATGCTTTATCTTTTTGGTTAACTTTTGTTGCTTTGTTGATAGTGTATCAGTCTTTTTTTATTGGTGGAGGAGCTGGGGGTAGTTGGACTTTTTATCCTCCTTTGAGAGTAGAGGGGCAGCCTGGTATGAGAATGGATTGTATAATTTTGGGGCTGCATACTGTAGGTATTGGTTCTTTGCTTGGAGCTATTAATTTTATGGTTACTACTCAAAACATGCGTTTAACTGCTGTTACTTTAGATCAGATAAGTATATTTGTTTGAACTTCTTATTTAACATCTTTTTTATTGATTTTATCTGTACCTGTGTTAGCTGGTTCTTTGTTGTTTTTGTTATTTGATCGTAATTTTAATTCTTCTTTTTATGATACTAAGAGGGGGGGTAGA…
AB852544_Thelazia_callipaeda	TTTCCTCGTCTTAATGCTTTGTCCTTTTGATTAACTTTTGTTGCTTTGTTAATGGTGTATCAGTCTTTTTTTATTGGTGGAGGAGCTGGAGGTAGTTGGACTTTTTATCCTCCTTTGAGGGTAGAGGGGCAGCCTGGTATGAGAATAGATTGTATAATTTTGGGGTTGCATACTGTGGGTATTGGTTCTTTGCTTGGAGCTATTAATTTTATGGTTACTACTCAAAACATGCGTTTAACTGCTGTTACTTTAGATCAGATAAGTATATTTGTTTGAACTTCTTATTTAACATCTTTTTTATTGATTTTATCTGTACCTGTGTTAGCTGGTTCTTTGTTGTTTTTGTTATTTGATCGTAATTTTAATTCTTCTTTTTATGATACTAAGAGGGGAGGTAGA…
MH634010_Spirocerca_lupi	TTTCCTCGTGTTAATGCTTTGTCTTTTTGATTTACTTTTGTTGCTTTGTTTATGGTTTATTATTCTTTCTTTGTTGGTGGAGGTGCTGGAGGCAGATGGGTTTTATATCCCCCGTTAAGGGTGGATGGACAGCCAGAGATAGCTATGGATATTATGATTTTGGGTCTTCATACTGTGGGTATTAGTTCTTTGTTAGGGGCTATTAATTTTATGGTTACTATCCAGAATATGCGTTCTACTGCTGTAACTTTGGATCAGATAAGTATATTTATTTGAACTTCTTATTTAACTTCTTTGTTGTTGGTTTTGTCTGTGCCTGTTTTGGCTGGTTCTTTGTTGTTTTTATTGTTGGATCGTAATTTTAGAACTTCTTTTTATGATTATAAGAAGGGGGGTAAT…
MK577664_Spirocerca_lupi	TTTCCTCGTGTTAATGCTTTATCTTTTTGGTTTACTTTTGTTGCTTTGTTTATGGTTTATTATTCTTTCTTTGTTGGTGGAGGTGCCGGAGGCAGATGGGTTTTATACCCCCCGTTAAGGGTAGATGGACAGCCAGAGATGGCTATGGATATTATGATTTTGGGTCTTCATACTGTAGGTATTAGTTCTTTGTTAGGGGCTATTAATTTTATGGTTACTATTCAGAATATGCGTTCTACTGCTGTGACTTTGGATCAGATAAGTATATTTATTTGAACTTCTTATTTAACTTCTTTGTTGTTGGTTTTGTCTGTGCCTGTTTTAGCTGGTTCTTTGTTGTTTTTATTGTTGGATCGTAATTTTAGTACTTCTTTTTATGATTATATGAAGGGGGGTAAT…
MH633991_Spirocerca_vulpis	TTTCCTCGTGTTAATGCTTTGTCTTTTTGGTTTACTTTTGTTGCTTTGTTTATGGTTTATTATTCTTTTTTTGTTGGCGGAGGTGCTGGTGGTAGCTGGGTTTTGTATCCTCCTTTGAGAGTTGAAGGACAGCCAGAGATGGCTATGGATATTATGATTTTAGGTCTCCATACTGTGGGCATTAGTTCTTTGTTGGGGGCTATTAATTTTATGGTTACTATTCAGAATATGCGTTCTACTGCTGTTACTCTGGATCAGATGAGTATGTTTATTTGGACTTCTTATTTAACTTCTTTATTATTGGTTTTATCTGTACCTGTTTTGGCTGGTTCTTTATTATTTTTGTTATTAGATCGTAATTTTAGTACTTCTTTTTATGATTATAAAAAAGGGGGTAAT…
MH633992_Spirocerca_vulpis	TTTCCTCGTGTTAATGCTTTGTCTTTTTGGTTTACTTTTGTTGCTTTGTTTATGGTTTATTATTCTTTTTTTGTTGGCGGAGGTGCTGGTGGTAGCTGGGTTTTGTATCCTCCTTTGAGAGTTGAAGGACAGCCAGAGATGGCTATGGATATTATGATTTTAGGTCTCCATACTGTGGGCATTAGTTCTTTGTTGGGGGCTATTAATTTTATGGTCACTATTCAGAATATGCGTTCTACTGCTGTTACTTTGGATCAGATGAGTATGTTTATTTGGACTTCTTATTTAACTTCTTTATTATTGGTTTTATCTGTGCCTGTTTTGGCTGGTTCTTTATTATTTTTGTTATTAGATCGTAATTTTAGGACTTCTTTTTATGATTATAAAAAAGGGGGCAAT…
GQ342967_Cylicospirura_felineus	TTTCCTCGTGTTAATGCTTTATCTTTTTGATTTACTTTTGTTGCTTTATTTATGGTTTATTATTCTTTTTTTATTGGTGGTGGTGCTGGCGGTAGCTGGGTTTTGTATCCGCCGTTAAGGGTAGAAGGTCAACCCGAAATGGCTATAGATGTTATGGTTTTGGGACTTCATACTGTTGGTATTAGTTCTTTACTTGGTGCCATTAATTTTATGGTTACTATTCAAAATATACGTTCTACTGCTGTTACTTTGGATCAGATAAGAATATTTATTTGGACTTCTTATTTGACTTCTTTGTTATTGGTTTTGTCTGTGCCGGTTTTGGCTGGTTCTTTGTTGTTTTTATTGTTGGATCGTAATTTTAATTCTTCTTTTTATGATTATAAAAAGGGAGGTAAT…
KF719952_Cylicospirura_petrowi	TTTCCTCGTGTTAATGCTTTATCTTTTTGGTTTACTTTTGTTGCTTTGTTTATGGTTTATTATTCTTTTTTTGTTGGAGGCGGTGCTGGTGGTAGTTGAGTTTTGTATCCGCCGTTGAGAGTAGAGGGGCAACCTGAAATAGCTGTGGATGTTATAGTTTTGGGTCTTCATACTGTTGGTATTAGTTCTTTACTTGGTGCTATTAATTTTATGGTTACTATCCAAAATATACGTTCTACTGCTGTGACTTTGGATCAAATGAGGATGTTTATTTGGACTTCTTATTTAACTTCTTTGTTGTTGGTTCTGTCTGTGCCGGTTTTGGCTGGTTCTTTATTGTTTTTGTTGTTGGATCGTAATTTTAATTCTTCTTTTTATGATTATAAGAAAGGAGGTAAT…
GQ342968_Cylicospirura_subaequalis	TTTCCTCGTGTTAATGCTTTGTCTTTTTGGTTTACTTTTGTTGCCTTATTTATGGTGTATTATTCTTTTTTTGTTGGGGGAGGTGCTGGTGGTAGATGAGTCTTGTATCCTCCTTTAAGGGTAGAGGGTCAACCTGAGATAGCTGTAGATGTTATGGTTTTAGGTCTTCATACTGTTGGTATTAGTTCTTTGTTAGGAGCTATTAATTTTATAATTACTATTCAGAATATGCGTTCTACTGCTGTAACTTTAGATCAAATGAGAATATTTATTTGGACTTCTTATTTAACGTCTTTATTGTTGGTTTTGTCTGTGCCGGTTTTGGCTGGTTCTTTGTTGTTTTTATTATTAGATCGTAATTTTAATTCTTCTTTTTATGATTATAAAAAGGGTGGTAAT…
KP728087_Filarioidea_sp	TTTCCTCGTGTTAATGCTTTATCTTTTTGATTTACTTTTTTTGCGTTGGTTATAGTTTATCAATCTTTTTTTGTTGGAGGTGGAGCTGGAGGTAGTTGAACTCTTTATCCTCCTTTGAGAGTTGAGGGTCAGCCTGAAATGGCTATAGATACTATAATTTTGGGTTTGCATACTGTTGGTATCGGTTCTTTGTTGGGGGCTATTAATTTTATGATTACTACTCAAAATATGCGTTCTACTGCTGTTACTTTAGATCAGATGAGTATGTTTGTTTGAACTTCTTATTTAACTTCTTTATTGTTAGTTTTGTCTGTTCCTGTTTTGGCGGGTTCTTTATTGTTTTTGTTGTTGGATCGTAATTTTAATACTTCTTTTTATGATTATAAAAAGGGGGGTAAT…
KP728062_Filarioidea_sp	TTTCCTCGTGTTAACGCTTTATCATTTTGATTTACTTTTGTGGCTTTGGTTATAGTATATCAATCTTTTTTTGTAGGAGGAGGTGCTGGTGGTAGTTGGACTTTGTATCCTCCTTTAAGGGTTGAAGGTCAGCCGGAAATAGCTATGGATGTTATGATTTTAGGTTTGCATACGGTAGGTATTGGTTCTTTGTTGGGGGCTATTAATTTTATAGTTACAACTCAAAATATACGCTCTACAGCAGTGACTTTAGATCAAATAAGTATATTTGTTTGAACATCTTATTTAACTTCTTTGTTGTTGGTTTTATCAGTGCCTGTTTTGGCGGGTTCTTTGTTATTTTTATTATTGGATCGTAATTTTAACACTTCTTTTTATGATTATAAAAAGGGGGGTAAT…
LC334454_Gongylonema_neoplasticum	TTTCCTCGTGTTAATGCTTTATCTTTTTGGCTTACTTTTTTTGCTTTGTTTATGGTTTATTTTTCTTTTTTTGTAGGAGGGGGGGCTGGTGGTAGTTGAACATTGTATCCTCCGTTAAGTGTTGAGGGTCAACCAGAAATGGCTATAGACACTATAATTTTAGGATTACATACTGTAGGTATTGGTTCTTTATTGGGGGCTATTAATTTTATAGTGACAACTCAGAATATACGGGCTACTGCTGTTACTTTAGATCAAATAAGTATATTTGTTTGAACATCTTATTTAACTTCTTTACTTTTGGTTTTATCTGTTCCTGTTTTGGCTGGGTCTTTATTGTTTTTATTGTTAGATCGTAATTTTAATACTTCTTTTTATGATACAAAAATAGGTGGAAAT…
LC334451_Gongylonema_neoplasticum	TTTCCTCGTGTTAATGCTTTATCTTTTTGGCTTACTTTTTTTGCTTTGTTTATGGTTTATTTTTCTTTTTTTGTAGGAGGGGGGGCTGGTGGTAGTTGAACATTGTATCCTCCGTTAAGTGTTGAGGGTCAACCAGAAATGGCTATAGACACTATAATTTTAGGATTACATACTGTAGGTATTGGTTCTTTATTGGGGGCTATTAATTTTATAGTGACAACTCAGAATATACGGGCTACTGCTGTTACTTTAGATCAAATAAGTATATTTGTTTGAACATCTTATTTAACTTCTTTACTTTTAGTTTTATCTGTTCCTGTTTTGGCTGGGTCTTTATTGTTTTTATTGTTAGATCGTAATTTTAATACTTCTTTTTATGATACAAAAATAGGTGGAAAT…
LC026046_Gongylonema_aegypti	TTTCCTCGTGTTAATGCTTTGTCTTTTTGGCTTACTTTTTTTGCTTTGTCTATGGTTTATTTTTCTTTTTTTGTAGGTGGCGGAGCCGGTGGTAGTTGAACGTTGTATCCTCCGTTAAGTGTGGAGGGTCAGCCTGAGATGGCTATAGATACTATAATTTTGGGACTTCATACTGTTGGTATTGGTTCGTTATTGGGGGCTATTAATTTTATGGTGACAACTCAGAATATACGGGCTGTTGCTGTTACTTTGGATCAAATGAGTATGTTTGTTTGGACATCTTATTTAACTTCTCTTCTTTTAATTTTATCTGTCCCTGTTTTAGCTGGATCTTTGTTGTTTTTGTTGTTGGATCGTAATTTTAATACTTCTTTTTATGATACAAAAATAGGTGGTAAT…
LC278393_Gongylonema_nepalensis	TTTCCTCGTATTAATGCTTTGTCTTTTTGATTTACTTTTTCTGCTTTGTTTATGGTTTATTTTTCTTTTTTTGTAGGTGGGGGGCCTGGTGGTAGTTGGACTTTGTATCCTCCTTTAAGAGTTGAAGGTCAGCCTGAAATGGCTATAGATACTATGATTTTAGGTTTACATACAGTAGGTATTGGATCTTTGTTGGGTGCTATTAATTTTATGGTTACTACTCAAAATATGCGATCTGTGGCTGTTACTTTAGATCAAATAAGTATGTTTGTTTGGACTTCTTATTTAACTTCTTTATTGTTGGTATTGTCTGTTCCTGTTTTAGCAGGGTCTCTTTTGTTTTTGTTATTGGATCGTAATTTTAATACTTCTTTTTATGATACTAAGATAGGAGGTAAT…
LC388893_Gongylonema_nepalensis	TTTCCTCGTATTAATGCTTTGTCTTTTTGATTTACTTTTTCTGCTTTGTTTATGGTTTATTTTTCTTTTTTTGTAGGTGGGGGGCCTGGTGGTAGTTGGACTTTGTACCCTCCTTTAAGAGTTGAAGGTCAGCCTGAAATGGCTATAGATACTATGATTTTAGGTTTACATACAGTAGGTATTGGATCTTTGTTGGGTGCTATTAATTTTATGGTTACTACTCAAAATATGCGATCTGTGGCTGTTACTTTAGATCAAATAAGTATGTTTGTTTGGACTTCTTATTTAACTTCTTTATTGTTGGTATTGTCTGTTCCTGTTTTAGCAGGGTCTCTTTTGTTTTTGTTATTGGATCGTAATTTTAATACTTCTTTTTATGATACTAAGATAGGAGGTAAT…
LC388898_Gongylonema_pulchrum	TTTCCTCGTGTTAATGCTTTGTCTTTTTGGTTTACTTTTTCTGCTTTGTTTATGGTATATTTTTCTTTTTTTGTAGGCGGTGGTCCTGGTGGTAGTTGAACTTTATATCCTCCTTTAAGAGTTGAGGGTCAGCCTGAAATGGCTATGGATACTATGATTTTGGGTTTACATACAGTAGGTATTGGGTCTTTGTTGGGTGCTATTAATTTTATGGTAACTACTCAAAATATACGGTCGGTTGCTGTTACTTTGGATCAGATAAGAATATTTGTTTGAACTTCTTATTTAACTTCTTTGTTGTTGGTATTATCTGTTCCTGTATTGGCTGGTTCTTTATTGTTTTTGTTGTTAGATCGTAATTTTAATACTTCTTTTTATGATACTAAAATAGGGGGTAAT…
LC388894_Gongylonema_pulchrum	TTTCCTCGTGTTAATGCTTTGTCTTTTTGGTTTACTTTTTCTGCTTTGTTTATAGTATATTTTTCTTTTTTTGTGGGTGGTGGTCCTGGTGGTAGTTGAACTTTATATCCTCCTTTAAGAGTTGAGGGTCAGCCTGAAATGGCTATAGATACTATAATTTTGGGTTTACATACGGTAGGTATTGGATCTTTATTGGGTGCTATTAATTTTATGGTAACTACTCAAAATATACGGTCGGCTGCTGTTACTTTGGATCAGATAAGAATATTTGTTTGAACTTCTTATTTAACTTCTTTGTTGTTGGTGTTATCTGTTCCTGTATTAGCTGGTTCTTTATTGTTTTTGTTGTTAGATCGTAATTTTAATACTTCTTTTTATGATACTAAAATAGGGGGTAAT…
LC612845_Gongylonema_sp	TTTCCTCGTGTGAATGCATTATCTTTTTGGTTGACTTTTTTTGCTTTGTTTATGGTATATTTTTCTTTTTTTGTTGGTGGTGGTCCTGGGGGGAGGTGAACTCTTTATCCTCCTTTAAGGATTGAAGGTCAGCCTGAGATGGCTATTGATACTATAATTTTGGGTTTGCATACTGTAGGTATTGGTTCTTTGTTAGGGGCTATTAATTTTATGGTTACTACTCAAAATATGCGGTCTATGGCTGTTACTTTGGATCAGATGAGTATGTTTGTTTGAACTTCTTATTTAACTTCTTTATTGTTGGTGTTATCTGTTCCGGTGTTGGCTGGGTCTTTATTGTTTTTATTGTTAGATCGTAATTTTAATACTTCTTTTTATGATGTAAAGATGGGAGGTAAT…
LC577505_Gongylonema_sp	TTTCCTCGTGTGAATGCATTATCTTTTTGGTTGACTTTTTTTGCTTTGTTTATGGTATATTTTTCTTTTTTTGTTGGTGGTGGTCCTGGGGGGAGGTGAACTCTTTATCCTCCTTTAAGGATTGAAGGTCAGCCTGAGATGGCTATTGATACTATAATTTTGGGTTTGCATACTGTAGGTATTGGTTCTTTGTTAGGGGCTATTAATTTTATGGTTACTACTCAAAATATGCGGTCTATGGCTGTTACTTTGGATCAGATGAGTATGTTTGTTTGAACTTCTTATTTAACTTCTTTATTGTTGGTGTTATCTGTTCCGGTGTTGGCTGGGTCTTTATTGTTTTTATTGTTAGATCGTAATTTTAATACTTCTTTTTATGATGTAAAGATGGGAGGTAAT…
LC620542_Gongylonema_sp	TTTCCTCGTGTTAATGCATTGTCTTTTTGGCTAACTTTTTTTGCTTTATTTATGGTTTATTTTTCTTTTTTTGTTGGTGGGGGGCCTGGAAGTAGTTGAACTTTATATCCTCCATTAAGGGTAGAAGGTCAACCTGAAATGTCGTTAGATACTATGATTTTAGGATTACACACAGTAGGTATTGGATCTTTGTTAGGAGCTATTAATTTTATGGTTACTACTCAAAATATACGATCGGTGGCTGTGACTTTGGATCAAATGAGTATATTTGTTTGAACTTCTTATTTGACTTCTTTGTTATTAGTGTTGTCTGTTCCTGTTTTAGCTGGTTCATTGTTGTTTTTATTATTGGATCGTAATTTTAATACTTCGTTTTATGATACTAAGATGGGAGGTAAT…
LC634450_Gongylonema_sp	TTTCCTCGTGTTAATGCATTGTCTTTTTGGTTAACTTTTTTTGCTTTATTTATGGTTTATTTTTCTTTTTTTGTTGGTGGGGGGCCTGGAAGTAGTTGAACTTTATATCCTCCATTAAGGGTAGAAGGTCAACCTGAAATGTCGTTAGATACTATGATTTTAGGATTACACACAGTAGGTATTGGATCTTTGTTAGGAGCTATTAATTTTATGGTTACTACTCAAAATATACGATCGGTGGCTGTGACTTTGGATCAAATGAGTATATTTGTTTGAACTTCTTATTTGACTTCTTTGTTATTAGTGTTGTCTGTTCCTGTTTTAGCTGGTTCATTGTTGTTTTTATTATTGGATCGTAATTTTAATACTTCGTTTTATGATACTAAGATGGGAGGTAAT…
KP728084_Filarioidea_sp	TTTCCTCGTATTAATGCTTTATCTTTTTGATTTACTTTTGTGGCTTTATTTATGGTTTATCAATCTTTTTTTGTAGGAGGCGGAGCCGGAGGTAGATGAACTTTATATCCCCCCCTAAGTGTGGAGGGTCAACCGGAGATGGCGATAGATGTTATGATTTTGGGGCTCCATACTGTGGGCCTAGGTTCTTTGTTGGGGGCTATTAATTTTATGGTTACTACACAGAATATACGTTCTACAGCTGTGACTTTAGATCAAATAAGTTTGTTTGTTTGAACTTCTTATTTGACTTCTTTGCTTTTGATTTTATCAGTGCCTGTTTTAGCTGGGTCTTTGTTGTTTTTGTTATTGGATCGTAATTTTAATACTTCTTTTTATGATTATAAAAAGGGAGGTAAT…
KP760207_Protospirura_muricola	TTTCCTCGGGTTAATGCTTTGTCTTTTTGATTGACTTTGGTGGCTTTGTTTATAGTTTATCAATCTTTTTTTGTAGGCGGGGGCCCTGGTGGTAGTTGAACTTTATATCCTCCTTTGAGTGTAGAAGGTCAGCCTGAAATAGCTATGGATGTTATAATTTTAGGTCTTCATACTGTTGGCATTGGTTCTTTGTTGGGTGCCATTAATTTTATGGTAACTACTCAGAATATGCGGTCTACTGCTGTTACTTTAGATCAAATGAGTATATTTGTTTGGACTTCTTATTTAACTTCTTTGTTATTAATTTTATCTGTTCCTGTTTTAGCCGGGTCTCTTTTGTTTTTGTTGCTGGATCGTAATTTTAATACTTCTTTTTATGATACTAAGGATGGGGGTAAT…
MK867474_Mastophorus_muris	TTTCCTCGTGTTAATGCTTTATCTTTTTGGTTTACTTTAACAGCTTTGTTTATGGTTTATCAATCTTTTTTTGTAGGAGGAGGCCCGGGGGGGAGTTGAACTTTATATCCTCCTTTAAGTATTGAAGGTCAGCCCGAGATGTCTATGGATATTATGATTTTGGGTTTGCATACCGTCGGCATTGGTTCTTTGTTGGGGGCTATTAATTTTATGACTACTACTCAAAATATGCGGGCGACTGCTGTTACTTTGGATCAAATGAGTCTCTTTGTTTGAACTTCCTATTTGACTTCTTTGTTGTTAGTTTTATCTATTCCTGTTTTAGCCGGATCTTTGTTGTTTTTGTTATTGGATCGTAATTTTAATACTTCTTTTTATGATTCTAAGATGGGGGGTAAC…
MK867475_Mastophorus_muris	TTTCCTCGTGTTAATGCTTTATCTTTTTGGTTTACTTTAACAGCTTTGTTTATGGTTTATCAATCTTTTTTTGTAGGAGGAGGCCCGGGGGGGAGTTGAACTTTATATCCTCCTTTAAGTATTGAAGGTCAGCCCGAGATGTCTTTGGATATTATGATTTTGGGTTTGCATACCGTCGGCATTGGTTCTTTGTTGGGGGCTATTAATTTTATGACTACTACTCAAAATATGCGGGCGACTGCTGTTACTTTGGATCAAATGAGTCTCTTTGTTTGAACTTCTTATTTGACTTCTTTGTTGTTAGTTTTATCTATTCCTGTTTTAGCCGGATCTTTGTTGTTTTTGTTATTGGATCGTAATTTTAATACTTCTTTTTATGATTCTAAGATGGGGGGTAAC…
KX868084_Habronema_majus	TTTCCTCGGGTGAATGCTTTATCTTTTTGGTTTACTTTGGTGGCTATGTTAATAGTTTATCAGTCTTTTTTTGTTGGTAGGGGGCCAGGTACTAGTTGAACTATTTATCCTCCTTTAAGTGTGGAAGGTCAGCCTGAAATTTCTGTAGATGTTATAATTTTGGGGTTGCATACTGTTGGTATTGGTTCATTACTTGGAGCTATTAATTTTATGGTCACTACTCAAAATATGCGTGCTACTGCGGTTACTTTGGATCAGATAAGTTTGTTTGTTTGAACAACTTATTTAACTTCTTTGTTGTTGGTTATTTCTGTACCTGTTTTGGCTGGTGGTTTGTTATTTTTGTTGTTTGATCGTAATTTTAATACATCTTTTTATGATTCTAAAAAGGGGGGTAAT…
KX868083_Habronema_majus	TTTCCTCGGGTGAATGCTTTATCTTTTTGGTTTACTTTGGTGGCTATGTTAATAGTTTATCAGTCTTTTTTTGTTGGTAGGGGGCCAGGTACTAGTTGAACTATTTATCCTCCTTTAAGTGTGGAAGGTCAGCCTGAAATTTCTGTAGATGTTATAATTTTGGGGTTGCATACTGTTGGTATTGGTTCATTACTTGGAGCTATTAATTTTATGGTCACTACTCAAAATATGCGTGCTACTGCGGTTACTTTGGATCAGATAAGTTTGTTTGTTTGAACAACTTATTTAACTTCTTTGTTGTTGGTTATTTCTGTACCTGTTTTGGCTGGTGGTTTGTTATTTTTGTTGTTTGATCGTAATTTTAATACGTCTTTTTATGATTCTAAAAAGGGGGGTAAT…
FJ471582_Habronema_microstoma	TTTCCTCGGGTGAATGCTTTATCTTTTTGGTTTACTTTGGTAGCTATACTAATAGTTTATCAATCTTTTTTTATTGGCAGTGGCCCTGGGACTAGTTGAACTATTTATCCTCCTTTGAGTGTTGAAGGTCAGCCTGAAATTTCTGTTGATGTTTTGATTTTAGGTTTGCATACTGTTGGGATTGGTTCTTTACTAGGTGCTATTAATTTTATGGTTACTACTCAAAATATGCGGGCTACCGCGGTTACTTTAGATCAGATGAGTTTATTTGTTTGGACTACTTATTTAACTTCTTTGCTTTTGGTTATTTCTGTACCTGTTTTGGCTGGCGGTTTATTATTTTTGTTGTTTGATCGTAATTTTAATACTTCGTTTTATGATTCTAAAAAGGGTGGGAAT…
FJ471581_Habronema_microstoma	TTTCCTCGGGTGAATGCTTTATCTTTTTGGTTTACTTTGGTAGCTATACTAATAGTTTATCAATCTTTTTTTATTGGCAGTGGCCCTGGGACTAGTTGAACTATTTATCCTCCTTTGAGTGTTGAAGGTCAGCCTGAAATTTCTGTTGATGTTTTGATTTTAGGTTTGCATACTGTTGGGATTGGTTCTTTACTAGGTGCTATTAATTTTATGGTTACTACTCAAAATATGCGGGCTACCGCGGTTACTTTAGATCAGATGAGTTTATTTGTTTGGACTACTTATTTAACTTCTTTGCTTTTGGTTATTTCTGTACCTGTTTTGGCTGGCGGTTTATTATTTTTGTTGTTTGATCGTAATTTTAATACTTCGTTTTATGATTCTAAAAAGGGTGGGAAT…
FJ471583_Habronema_muscae	TTTCCTCGGGTTAATGCTTTGTCTTTTTGGTTTACTTTGATGGCTATACTGATAGTTTATCAGTCTTTTTTTATTGGGAGTGGGCCTGGGACTAGTTGAACTATTTACCCTCCTTTGAGTGTGGAGGGTCAGCCTGAAATTTCTGTTGATGTTATGATTTTAGGTTTACATACGGTAGGTATTGGCTCTTTATTGGGAGCTATTAATTTTATGGTTACTACTCAGAATATGCGTTCTACGGCTGTTACTTTGGATCAGATAAGTTTGTTTGTATGAACTACTTATTTAACTTCTATGTTATTGGTAATTTCTGTTCCAGTTTTGGCAGGCGGTTTATTATTTTTATTATTCGATCGTAATTTTAATACTTCTTTTTATGATTCTAAAAAGGGGGGCAAT…
KX868085_Habronema_muscae	TTTCCTCGGGTTAATGCTTTGTCTTTTTGGTTTACTTTGATGGCTATATTGATAGTTTATCAGTCTTTTTTTATTGGTAGTGGACCTGGGACTAGTTGAACTATTTATCCTCCTTTGAGTGTGGAGGGTCAGCCTGAAATTTCTGTTGATGTTATGATTTTAGGTTTACATACGGTAGGTATTGGCTCTTTATTAGGAGCTATTAATTTTATGGTTACTACTCAGAATATGCGTTCTACGGCTGTTACTTTGGATCAGATAAGTTTGTTTGTATGAACTACTTATTTAACTTCTATGTTATTGGTAATTTCTGTTCCAGTTTTGGCAGGCGGTTTATTATTTTTATTATTTGATCGTAATTTTAATACTTCTTTTTACGATTCTAAAAAGGGGGGTAAT…
KR071802_Dirofilaria_repens	TTTCCTCGTGTTAATGCTTTGTCTTTTTGGTTTACTTTTGTTGCTTTGTTAATGGTTTATCAATCTTTTTTTATTGGTGGTGGACCTGGTAGTAGTTGAACTTTTTATCCTCCTTTAAGTGTTGATGGTCAACCTGAATTATCTTTGGATAGTATAATTTTGGGTTTACATACTGTAGGTATTGGTTCTTTGTTGGGTGCTATTAATTTTATGGTTACTACTCAGAATATGCGTTCTACTGCTGTTACTTTAGATCAGATTAGTATGTTTGTTTGAACTTCTTATTTGACTTCTTTTCTTTTAGTTTTATCTGTTCCTGTTTTAGCTGGTTCTTTGTTGTTTTTGTTATTAGATCGTAATTTTAATACTTCTTTTTATGATACTAAGAAGGGGGGTAAT…
AJ271614_Dirofilaria_repens	TTTCCTCGTGTTAATGCTTTGTCTTTTTGGTTTACTTTTGTTGCTTTGTTAATGGTTTATCAATCTTTTTTTATTGGTGGTGGACCTGGTAGTAGTTGAACTTTTTATCCTCCTTTAAGTGTTGATGGTCAACCTGAATTATCTTTGGATAGTATAATTTTGGGTTTACATACTGTAGGTATTGGTTCTTTGTTGGGTGCTATTAATTTTATGGTTACTACTCAGAATATGCGTTCTACTGCTGTTACTTTAGATCAGATTAGTATGTTTGTTTGAACTTCTTATTTGACTTCTTTTCTTTTAGTTTTATCTGTTCCTGTTTTGGCTGGTTCTTTGTTGTTTTTGTTATTAGATCGTAATTTTAATACTTCTTTTTATGATACTAAAAAGGGGGGTAAT…
MN564742_Dirofilaria_sp	TTTCCTCGTGTTAATGCTTTGTCTTTTTGATTTACTTTTGTTGCTTTATTGATGGTTTATCAGTCTTTTTTTATTGGTGGTGGACCTGGTAGTAGTTGAACTTTTTATCCTCCTTTAAGTGTTGATGGTCAACCTGAGTTATCTTTAGATAGTATAATTTTGGGATTACATACTGTAGGTATTGGTTCTTTGTTGGGTGCTATTAATTTTATAGTTACTACTCAGAATATACGTTCTACTGCTGTTACTTTAGATCAAATTAGTATGTTTGTTTGAACTTCTTATTTGACTTCTTTTCTTTTGGTTTTATCTGTTCCTGTTTTGGCTGGTTCTTTGTTGTTTTTATTGTTGGATCGTAATTTTAATACTTCTTTTTATGATACTAAAAAGGGGGGTAAT…
KY085963_Dirofilaria_sp	TTTCCTCGTGTTAATGCTTTATCTTTTTGATTTACTTTTGTTGCTTTATTGATGGTTTATCAATCTTTTTTTATTGGTGGTGGACCTGGTAGTAGTTGAACTTTTTATCCTCCTTTAAGAGTTGATGGTCAGCCTGAGTTGTCTTTAGATAGTATGATTTTGGGTTTGCATACTGTTGGTATTGGTTCTTTATTAGGTGCTATTAATTTTATAGTTACTACTCAGAATATGCGTTCTACTGCTGTTACATTAGATCAGATTAGTATATTTGTTTGAACTTCTTATTTGACTTCTTTTCTTTTGGTTTTGTCTGTACCTGTTTTAGCTGGTTCTTTGTTATTTTTGTTGTTGGATCGTAATTTTAATACTTCTTTTTATGATACTAAAAAGGGTGGTAAT…
AF015193_Onchocerca_volvulus	TTTCCTCGGGTAAATGCTTTATCTTTTTGGTTTACTTTTGTGGCTTTATTGATAGTTTATCAGTCTTTTTTTATTGGGGGTGGTCCTGGTAGGAGTTGGACTTTTTATCCTCCTCTTAGGGTTGAAGGTCAACCAGAATTGTCTTTAGATACTATGATTTTAGGTTTACATACTGTAGGAATTGGTTCTTTGTTGGGTGCTATTAATTTTATGGTAACTACTCAGAATATACGGTCTACTGCTGTGACTTTGGATCAAATTAGTATGTTTGTTTGGACTTCTTATTTGACTTCTTTTTTATTAGTTTTATCTGTGCCTGTTTTGGCTGGTTCTTTATTGTTTTTGTTGTTGGATCGTAATTTTAATACTTCTTTTTATGATACTAAGAAGGGGGGTAAT…
KC167355_Onchocerca_volvulus	TTTCCTCGGGTAAATGCTTTATCTTTTTGGTTTACTTTTGTGGCTTTATTGATAGTTTATCAGTCTTTTTTTATTGGGGGTGGTCCTGGTAGGAGTTGGACTTTTTATCCTCCTCTTAGGGTTGAAGGTCAACCAGAATTGTCTTTAGATACTATGATTTTAGGTTTACATACTGTAGGAATTGGTTCTTTGTTGGGTGCTATTAATTTTATGGTAACTACTCAGAATATACGGTCTACTGCTGTGACTTTGGATCAAATTAGTATGTTTGTTTGGACTTCTTATTTGACTTCTTTTTTATTAGTTTTATCTGTGCCTGTTTTGGCTGGTTCTTTATTGTTTTTGTTGTTGGATCGTAATTTTAATACTTCTTTTTATGATACTAAGAAGGGGGGTAAT…
NC_031891_Onchocerca_ochengi	TTTCCTCGGGTAAATGCTTTATCTTTTTGATTTACTTTTGTGGCTTTGTTGATAGTTTATCAGTCTTTTTTTATTGGGGGTGGCCCTGGTAGAAGTTGGACTTTTTATCCTCCTCTTAGGGTTGAAGGTCAACCAGAATTGTCTTTAGATACTATGATTTTAGGTTTACATACTGTAGGAATTGGTTCTTTGTTGGGTGCTATTAATTTTATGGTAACTACTCAGAATATACGGTCTACTGCTGTGACTTTGGATCAAATTAGTATGTTTGTTTGGACTTCTTATTTGACTTCTTTTTTGTTAGTTTTGTCTGTGCCTGTTTTGGCTGGTTCTTTATTGTTTTTGTTGTTGGATCGTAATTTTAATACTTCTTTTTATGATACTAAGAAGGGGGGTAAT…
KC167351_Onchocerca_ochengi	TTTCCTCGGGTAAATGCTTTATCTTTTTGATTTACTTTTGTGGCTTTGTTGATAGTTTATCAGTCTTTTTTTATTGGGGGTGGCCCTGGTAGAAGTTGGACTTTTTATCCTCCTCTTAGGGTTGAAGGTCAACCAGAATTGTCTTTAGATACTATGATTTTAGGTTTACATACTGTGGGAATTGGTTCTTTGTTGGGTGCTATTAATTTTATGGTAACTACTCAGAATATACGGTCTACTGCTGTGACTTTGGATCAAATTAGTATGTTTGTTTGGACTTCTTATTTGACTTCTTTTTTGTTAGTTTTGTCTGTGCCTGTTTTGGCTGGTTCTTTATTGTTTTTGTTGTTGGATCGTAATTTTAATACTTCTTTTTATGATACTAAGAAGGGGGGTAAT…
KX853325_Onchocerca_lienalis	TTTCCTCGGGTTAATGCCTTGTCTTTTTGGTTTACTTTTGTGGCTTTGTTGATGGTTTATCAATCTTTTTTTATTGGAGGTGGCCCTGGTAGAAGCTGGACTTTTTATCCTCCTCTTAGGGTTGAGGGTCAACCTGAGTTGTCTTTGGATACTATGATTTTAGGTTTGCATACTGTTGGTATTGGTTCTTTGTTGGGTGCTATTAATTTTATGGTTACTACTCAGAATATGCGGTCTACTGCTGTGACTTTGGATCAAATTAGTATATTTGTTTGAACTTCTTATTTGACTTCTTTTTTGTTGGTTTTGTCTGTACCTGTTTTAGCAGGTTCTTTGTTGTTTTTATTGTTGGATCGTAATTTTAATACTTCTTTTTATGATACTAAGAAGGGGGGTAAT…
KP760201_Onchocerca_gutturosa	TTTCCTCGGGTTAATGCTTTGTCTTTTTGGTTTACTTTTGTAGCTTTGTTGATGGTTTATCAGTCTTTTTTTATTGGTGGTGGTCCTGGTAGAAGTTGGACTTTTTATCCTCCTCTTAGGGTTGAGGGTCAACCGGAGTTGTCTTTGGATACTATAATTTTGGGTTTGCATACTGTGGGTATTGGTTCTTTGTTGGGTGCTATTAATTTTATAGTTACTACTCAGAATATGCGATCTACTGCTGTAACTTTGGATCAGATTAGTATGTTTGTTTGAACTTCTTATTTGACTTCTTTTTTGTTGGTTTTATCTGTGCCTGTTTTAGCTGGTTCTTTGTTGTTTTTGTTGTTGGATCGTAATTTTAATACTTCTTTTTATGATACTAAGAAGGGGGGTAAC…
KX853326_Onchocerca_lienalis	TTTCCTCGGGTGAATGCTTTGTCTTTTTGGTTTACTTTTGTGGCTTTGTTGATGGTTTACCAATCTTTTTTTATTGGAGGTGGTCCTGGTAGGAGTTGGACTTTTTACCCTCCTCTTAGGGTAGAGGGTCAGCCGGAGTTGTCTTTGGATACTATGATTTTAGGTTTACACACTGTGGGTATTGGATCTTTGTTGGGTGCTATTAATTTTATGGTAACTACTCAGAATATGCGATCTACTGCTGTGACTTTGGATCAAATTAGTATGTTTGTTTGGACTTCTTATTTAACTTCTTTTTTGTTGGTTTTATCTGTACCTGTTTTGGCTGGTTCTTTATTGTTTTTGTTGTTGGATCGTAATTTTAATACTTCTTTTTATGATACTAAGAAGGGTGGTAAT…
KX853322_Onchocerca_armillata	TTTCCTCGGGTGAATGCTTTATCTTTTTGGTTTACTTTTGTGGCTTTGTTAATAGTTTATCAATCTTTTTTTATTGGTGGTGGTCCTGGTAGTAGCTGAACTTTTTATCCTCCTTTGAGAATTGAGGGTCAGCCGGAATTGTCTTTAGACACTATAATTTTGGGTTTACATACGGTGGGTATTGGCTCTTTATTGGGTGCTATTAACTTTATGGTTACTACTCAGAATATACGTTCTACTGCTGTAACTTTGGATCAGATTAGTATGTTTGTTTGGACTTCTTATTTGACTTCTTTTTTGTTGGTTTTGTCTGTGCCTGTTTTAGCTGGTTCTTTGTTGTTTTTGTTGTTGGATCGTAATTTTAATACTTCTTTTTATGATACTAAGAAGGGCGGTAAC…
KP760200_Onchocerca_armillata	TTTCCTCGGGTGAATGCTTTATCTTTTTGGTTTACTTTTGTGGCTTTGTTAATAGTTTATCAATCTTTTTTTATTGGTGGTGGTCCTGGTAGTAGCTGAACTTTTTATCCTCCTTTGAGAATTGAGGGTCAGCCGGAATTGTCTTTAGACACTATAATTTTGGGTTTACATACGGTGGGTATTGGCTCTTTATTGGGTGCTATTAACTTTATGGTTACTACTCAGAATATACGTTCTACTGCTGTAACTTTGGATCAGATTAGTATGTTTGTTTGGACTTCTTATTTGACTTCTTTTTTGTTGGTTTTGTCTGTGCCTGTTTTAGCTGGTTCTTTGTTGTTTTTGTTGTTGGATCGTAATTTTAATACTTCTTTTTATGATACTAAGAAGGGTGGTAAC…
KT001213_Onchocerca_jakutensis	TTTCCTCGGGTAAATGCTTTGTCTTTTTGGTTTACTTTTGTGGCTTTATTAATGGTTTATCAGTCTTTTTTTATTGGTGGTGGTCCTGGTAGAAGATGGACTTTTTATCCTCCTTTAAGGGTTGAGGGTCAGCCGGAGTTATCTCTGGATACTATAATTTTGGGTTTACATACTGTGGGTATTGGATCTTTATTGGGTGCTATTAATTTTATGGTTACTACTCAAAATATACGATCTACTGCTGTAACTTTGGATCAAATTAGTATATTTGTTTGAACTTCTTATTTAACTTCTTTTTTGTTGGTTTTATCTGTGCCTGTTTTGGCTGGTTCTTTGTTGTTTTTATTGTTGGATCGTAATTTTAATACTTCTTTTTATGACACTAAAAAGGGTGGTAAT…
JQ316672_Onchocerca_fasciata	TTTCCTCGGGTGAATGCGTTGTCTTTTTGGTTTACTTTTGTGGCTTTGTTGATAGTTTATCAATCTTTTTTTATTGGAGGTGGCCCTGGTAGAAGTTGGACTTTTTATCCTCCTTTGAGGGTTGAGGGTCAACCGGAATTGTCTTTGGATACTATGATTTTAGGTTTACATACTGTGGGTGTTGGTTCTTTGTTGGGTGCTATTAATTTTATGGTTACTACTCAGAATATGCGATCTACTGCTGTAACTTTGGATCAGATTAGTATGTTTGTTTGGACTTCTTATTTGACTTCTTTTTTGTTGGTTTTGTCTGTGCCTGTTTTGGCGGGTTCTTTGTTATTTTTGTTGTTAGATCGTAATTTTAATACTTCTTTTTATGACACTAAGAAAGGGGGTAAT…
MG188678_Onchocerca_fasciata	TTTCCTCGGGTGAATGCGTTGTCTTTTTGGTTTACTTTTGTGGCTTTGTTGATAGTTTATCAATCTTTTTTTATTGGAGGTGGCCCTGGTAGAAGTTGGACTTTTTATCCTCCTTTGAGGGTTGAGGGTCAACCGGAATTGTCTTTGGATACTATGATTTTAGGTTTACATACTGTGGGTGTTGGTTCTTTGTTGGGTGCTATTAATTTTATGGTTACTACTCAGAATATGCGATCTACTGCTGTAACTTTGGACCAGATTAGTATGTTTGTTTGGACTTCTTATTTGACTTCTTTTTTGTTGGTTTTGTCTGTGCCTGTTTTGGCGGGTTCTTTGTTATTTTTGTTGTTAGATCGTAATTTTAATACTTCTTTTTATGACACTAAGAAAGGGGGTAAT…
AJ271616_Onchocerca_gibsoni	TTTCCTCGAGTTAATGCTTTGTCTTTTTGGTTTACTTTTGTAGCTTTGTTGATAGTTTATCAGTCTTTTTTTATTGGAGGAGGACCTGGAAGAAGTTGGACTTTTTATCCTCCTCTTAGGGTTGAAGGTCAACCAGAATTGTCTTTGGATACTATGATTTTGGGTTTGCATACTGTAGGTATTGGTTCTTTGTTGGGTGCTATTAATTTTATGGTTACTACTCAAAATATGCGATCTACTGCTGTGACCTTGGATCAAATTAGTATATTTGTTTGAACTTCTTATTTGACTTCTTTTTTGTTAGTTTTGTCTGTGCCTGTTTTAGCTGGTTCTTTGTTGTTTTTGTTGTTGGATCGTAATTTTAATACTTCTTTTTATGATACTAAAAAGGGAGGTAAT…
AJ271617_Onchocerca_gutturosa	TTTCCTCGGGTTAATGCTTTGTCTTTTTGGTTTACTTTTGTAGCTTTGTTGATGGTTTATCAGTCTTTTTTTATTGGTGGTGGTCCTGGTAGAAGTTGGACTTTTTATCCTCCTCTTAGGGTTGAGGGTCAACCGGAGTTGTCTTTGGATACTATAATTTTGGGTTTGCATACTGTAGGTATTGGTTCTTTGTTGGGTGCTATTAATTTTATAGTTACTACTCAGAATATGCGATCTACTGCTGTAACTTTGGATCAGATTAGTATGTTTGTTTGGACTTCTTATTTGACTTCTTTTTTGTTGGTTTTATCTGTGCCTGTTTTAGCTGGTTCTTTGTTATTTTTGTTGTTGGATCGTAATTTTAATACTTCTTTTTATGATACTAAGAAGGGGGGTAAC…
KX853333_Onchocerca_suzukii	TTTCCTCGTATTAATGCTTTATCTTTTTGATTTACTTTTGTGGCTTTATTAATGGTTTATCAGTCTTTTTTTGTAGGTGGTGGTCCTGGAAGTAGTTGAACTCTTTATCCTCCTTTAAGAGTTGAGGGTCAACCTGAATTGTCTTTAGATACTATGATTTTGGGTTTGCATACTGTTGGTATTGGGTCTTTATTGGGTGCAATTAATTTTATGGTCACTACTCAGAATATACGTTCTGCTGCTGTTACTTTGGATCAAATTAGTATGTTTGTTTGGACTTCTTATTTGACTTCTTTTTTGTTGGTTTTATCTGTGCCTGTTTTGGCTGGTTCTTTGTTATTTTTATTGTTGGATCGTAATTTTAATACTTCTTTTTATGATACTAAGAAGGGTGGTAAT…
AB518875_Onchocerca_dewittei	TTTCCTCGTGTTAATGCTTTATCTTTTTGATTTACTTTTTCTGCATTATTAATGGTATATCAATCTTTTTTTATTGGCGGTGGTCCTGGTAGTAGTTGAACTTTTTATCCTCCTTTAAGAGTTGAAGGTCAGCCTGAATTGTCTTTAGATACTATAATTTTGGGTTTGCATACTGTAGGTATTGGTTCTTTGTTGGGTGCTATTAATTTTATAGTTACTACTCAGAATATGCGTTCTACAGCTGTTACTTTAGATCAAATTAGTATGTTTGTTTGAACTTCTTATTTAACTTCTTTTTTGTTGGTATTGTCTGTTCCTGTTTTGGCTGGGTCTTTATTGTTTTTATTGTTGGATCGTAATTTTAATACTTCTTTTTATGATACTAAAAAAGGGGGCAAT…
AB518874_Onchocerca_dewittei	TTTCCTCGTGTTAATGCTTTATCTTTTTGATTTACTTTTTCTGCATTATTAATGGTATATCAATCTTTTTTTATTGGCGGTGGTCCTGGTAGTAGTTGAACTTTTTATCCTCCTTTAAGAGTTGAAGGTCAGCCTGAATTGTCTTTAGATACTATAATTTTGGGTTTGCATACTGTAGGTATTGGTTCTTTGTTAGGTGCTATTAATTTTATAGTTACTACTCAGAATATGCGTTCTACAGCTGTTACTTTAGATCAAATTAGTATATTTGTTTGAACTTCTTATTTAACTTCTTTTTTGTTGGTATTGTCTGTTCCTGTTTTGGCTGGGTCTTTATTGTTTTTATTGTTGGATCGTAATTTTAATACTTCTTTTTATGATACTAAAAAAGGGGGCAAT…
AM749269_Onchocerca_skrjabini	TTTCCTCGTGTTAATGCTTTATCTTTTTGGTTTACTTTTGTGGCTTTATTAATGGTTTATCAGTCTTTTTTTATTGGAGGTGGTCCTGGTAGTAGTTGGACTTTTTATCCTCCTTTAAGAGTTGAGGGTCAGCCAGAATTATCATTGGATACTATAATTTTGGGTTTGCATACTGTTGGTATTGGTTCTTTGTTAGGTGCTATTAATTTTATGGTTACTACTCAAAATATACGTTCTACAGCTGTGACTTTAGATCAAATTAGTATGTTTGTTTGGACTTCTTATTTGACTTCTTTTTTGTTGGTATTGTCTGTACCTGTTTTAGCTGGTTCTTTGTTGTTTTTGTTGTTGGATCGTAATTTTAATACTTCTTTTTATGATACTAAAAAGGGGGGTAAT…
AM749272_Onchocerca_skrjabini	TTTCCTCGTGTTAATGCTTTATCTTTTTGGTTTACTTTTGTGGCTTTATTAATGGTTTATCAGTCTTTTTTTATTGGAGGTGGTCCTGGTAGTAGTTGGACTTTTTATCCTCCTTTAAGAGTTGAGGGTCAGCCAGAATTATCATTGGATACTATAATTTTGGGTTTGCATACTGTTGGTATTGGTTCTTTGTTAGGTGCTATTAATTTTATGGTTACTACTCAAAATATACGTTCTACAGCTGTGACTTTAGATCAAATTAGTATGTTTGTTTGGACTTCTTATTTGACTTCTTTTTTGTTGGTATTGTCTGTGCCTGTTTTAGCTGGTTCTTTGTTGTTTTTGTTGTTGGATCGTAATTTTAATACTTCTTTTTATGATACTAAAAAGGGGGGTAAT…
AM749268_Onchocerca_eberhardi	TTTCCTCGTGTTAATGCTTTATCTTTTTGATTTACTTTTGTGGCTTTGTTAATGGTTTATCAGTCTCTTTTTATTGGGGGTGGCCCTGGTAGTAGTTGAACTTTTTATCCTCCTTTAAGAGTTGAAGGTCAACCGGAGCTGTCTTTAGATACTATGATTTTAGGTTTACATACTGTTGGTATTGGTTCTTTGTTAGGTGCTATTAATTTTATAGTTACTACTCAGAATATGCGTTCTACGGCTGTTACTTTGGATCAAATTAGTATGTTTGTTTGAACTTCTTATTTGACTTCTTTTTTATTGGTATTGTCTGTGCCTGTTTTGGCTGGATCTTTATTGTTTTTGTTGTTGGATCGTAATTTTAATACTTCTTTTTATGATACTAAGAAGGGGGGTAAT…
MG677940_Onchocerca_lupi	TTTCCTCGAATTAACGCTTTGTCTTTTTGGTTTACTTTTGTATCTTTGTTGATGGTTTATCAGTCTTTTTTTATTGGAGGTGGTCCTGGTAGTAGTTGGACTTTTTATCCTCCTCTTAGAGTAGAGGGTCAGCCTGAGTTATCTTTGGATACTATAGTTTTAGGTTTGCATACTGTTGGTATTGGTTCTTTGTTGGGTGCTATTAATTTTATGGTTACTACTCAAAATATGCGTTCTACTGCTGTGACTTTAGACCAAATTAGTATGTTTGTCTGGACTTCTTATTTAACTTCTTTTTTATTAGTGTTATCTGTTCCTGTTTTAGCTGGGTCTTTGTTATTTTTGTTGTTGGATCGTAATTTTAGTACTTCTTTTTATGATACTAAAAAAGGTGGTAAT…
AJ415417_Onchocerca_lupi	TTTCCTCGAATTAACGCTTTGTCTTTTTGGTTTACTTTTGTATCTTTGTTGATGGTTTATCAGTCTTTTTTTATTGGAGGCGGTCCTGGTAGTAGTTGAACTTTTTATCCTCCTCTTAGAGTAGAGGGTCAGCCTGAGTTATCTTTGGATACTATAGTTTTGGGTTTGCATACTGTTGGTGTTGGTTCTTTGTTGGGTGCTATTAATTTTATGGTTACTACTCAAAATATGCGTTCTACTGCTGTGACTTTAGATCAAATTAGTATATTTGTCTGGACTTCTTATTTAACTTCTTTTTTATTAGTATTATCTGTTCCTGTTTTAGCTGGGTCTTTGTTATTTTTGTTGTTGGATCGTAATTTTAGTACTTCTTTTTATGATACTAAAAAAGGTGGTAAT…
AP017692_Onchocerca_flexuosa	TTTCCTCGTGTGAATGCTTTATCTTTTTGGTTTACTTTTGTGGCTTTGTTGATAGTTTATCAATCTTTTTTTATTGGGGGTGGTCCAGGTAGTAGTTGAACTTTTTATCCTCCTTTAAGAGTAGAAGGTCAGCCTGAATTGTCTTTGGATACTATGATTTTAGGTTTGCATACTGTTGGTATTGGTTCTTTGTTAGGTGCTATTAATTTTATAGTCACTACTCAGAATATGCGTTCTACTGCTGTGACTTTGGATCAAATTAGTATGTTTGTTTGGACTTCTTATTTGACTTCTTTTTTATTGGTTTTATCTGTTCCTGTTTTAGCAGGATCTTTGTTGTTTTTATTGTTGGATCGTAATTTTAATACTTCTTTTTATGATACAAAAAAGGGTGGTAAT…
HQ214004_Onchocerca_flexuosa	TTTCCTCGTGTGAATGCTTTATCTTTTTGATTTACTTTTGTGGCTTTGTTGATAGTTTATCAATCTTTTTTTATTGGGGGTGGTCCAGGTAGTAGTTGAACTTTTTATCCTCCTTTAAGAGTAGAAGGTCAGCCTGAATTGTCTTTGGATACTATGATTTTGGGTTTGCATACTGTTGGTATTGGTTCTTTGTTAGGTGCTATTAATTTTATAGTCACTACTCAGAATATGCGTTCTACTGCTGTGACTTTGGATCAAATTAGTATGTTTGTTTGGACTTCTTATTTGACTTCTTTTTTATTGGTTTTATCTGTTCCTGTTTTAGCAGGATCTTTGTTGTTTTTATTGTTGGATCGTAATTTTAATACCTCTTTTTATGATACAAAAAAGGGTGGTAAT…
KX898458_Onchocerca_boehmi	TTTCCTCGTGTTAACGCTTTATCTTTTTGGTTTACTTTTGTTGCTTTATTGATAGTGTATCAGTCTTTTTTTATTGGGGGTGGTCCTGGGAGTAGTTGGACTTTTTATCCTCCTCTCAGAGTTGAAGGTCAGCCGGAGTTGTCTTTAGATACTATGATTTTGGGTTTGCATACTGTTGGTATTGGTTCTTTGTTGGGTGCTATTAATTTTATAGTGACTACTCAAAATATGCGTTCTACGGCTGTTACTTTGGATCAAATTAGTATATTTGTTTGGACTTCTTATTTAACTTCTTTTTTGCTGGTGTTATCTGTGCCTATTTTGGCTGGGTCTTTGTTATTTTTGTTGTTGGATCGTAATTTTAATACTTCTTTTTATGATACTAAAAAAGGTGGGAAT…
AB518693_Onchocerca_sp	TTTCCTCGTGTCAATGCTTTGTCTTTTTGGTTTACTTTTTCTGCTTTGTTAATAGTTTATCAGTCTTTTTTTATTGGTGGTGGTCCTGGAAGTAGTTGAACTTTTTATCCCCCTCTTAGAATTGAAGGTCAGCCAGAATTGTCTTTAGATACTATGATTTTAGGTTTGCATACTGTAGGTATTGGTTCTTTATTGGGTGCAATTAATTTTATGGTTACTACTCAAAATATGCGTTCTAGAGCTGTTACTTTGGATCAGATTAGTATGTTTGTTTGAACTTCTTATTTAACTTCTTTTTTGTTAGTATTGTCTGTTCCTGTTTTGGCTGGTTCTTTATTGTTTTTATTGTTAGATCGTAATTTTAATACTTCTTTTTATGATACAAAAAAGGGAGGTAAT…
AB518694_Onchocerca_sp	TTTCCTCGTGTCAATGCTTTGTCTTTTTGGTTTACTTTTTCTGCTTTGTTAATAGTTTATCAGTCTTTTTTTATTGGTGGTGGTCCTGGAAGTAGTTGAACTTTTTATCCCCCTCTTAGAATTGAAGGTCAGCCAGAATTGTCTTTAGATACTATGATTTTAGGTTTGCATACTGTAGGTATTGGTTCTTTATTGGGTGCAATTAATTTTATGGTTACTACTCAAAATATGCGTTCTAGAGCTGTTACTTTGGATCAGATTAGTATGTTTGTTTGAACTTCTTATTTAACTTCTTTTTTGTTAGTCTTGTCTGTTCCTGTTTTGGCTGGTTCTTTATTGTTTTTATTGTTAGATCGTAATTTTAATACTTCTTTTTATGATACAAAAAAGGGAGGTAAT…
MK541848_Onchocerca_sp	TTTCCTCGTGTTAATGCTTTGTCTTTTTGGTTTACTTTTGTAGCTTTATTGATGGTTTATCAGTCTTTTTTTATTGGCGGTGGTCCTGGAAGTAGATGAACTTTTTATCCTCCTCTTAGGGTGGAAGGCCAGCCGGAGATGTCTTTGGATACTATAATTTTGGGGTTACATACTGTTGGTATTGGCTCTTTATTAGGTGCTATTAATTTTATGGTGACTACTCAAAATATACGTTCTACGGCTGTGACTTTAGATCAAATTAGTATGTTTGTTTGGACTTCTTATTTAACTTCTTTTTTGTTAGTCTTATCTGTGCCTATTTTGGCTGGTTCTTTACTATTTTTATTGTTGGATCGTAATTTTAATACTTCTTTTTATGATACTAAAAAGGGGGGTAAT…
AM749239_Loxodontofilaria_caprini	TTTCCTCGTGTAAATGCTTTATCTTTTTGATTTACTTTTTCAGCTTTATTAATGGTTTATCAATCTTTTTTTGTTGGGGGTGGACCTGGAAGTAGTTGAACTATCTATCCTCCTTTAAGAGTTGAAGGTCAACCAGAGATATCTTTGGATACTATGATTTTAGGATTGCATACTGTTGGTATTGGTTCTTTATTAGGTGCTATTAATTTTATAGTTACTACTCAAAATATGCGTTCTACAGCTGTAACTTTAGATCAAATTAGTATATTTGTATGAACTTCTTATTTAACTTCTTTTTTGTTAGTGTTATCTGTGCCTGTTTTGGCTGGGTCTTTATTATTTTTATTGTTAGATCGTAATTTTAATACTTCTTTTTATGATACTAAAAAAGGGGGTAAC…
MK541847_Setaria_equina	TTTCCTCGTGTTAATGCTTTATCTTTTTGGATTACTTTTGTTGCTTTGATTATGGTTTATCAATCTTTTTTTATTGGGGGCGGTCCAGGCAGGAGTTGAACTTTTTATCCTCCTTTGAGGGTGGAAGGTCAACCAGAGTTGTCTCTTGATACAATAATTTTAGGTTTGCATACTGTAGGCATTGGTTCTTTGTTGGGGGCTATTAATTTTATGGTTACTACTCAGAATATGCGTTCTATCGCTGTTACTTTGGATCAAGCTAGTATATTTGTTTGGACTTCTTATTTAACTTCTTTTTTGTTGGTGTTGTCTGTTCCTGTTTTGGCTGGTTCTTTGTTGTTTCTTTTATTGGATCGTAATTTTAATACTTCTTTTTATGATACTAAAAAGGGAGGTAAC…
MK629666_Setaria_equina	TTTCCTCGTGTTAATGCTTTATCTTTTTGGATTACTTTTGTTGCTTTGATTATGGTTTATCAATCTTTTTTTATTGGGGGCGGTCCAGGCAGGAGTTGAACTTTTTATCCTCCTTTGAGGGTGGAAGGTCAACCAGAGTTGTCTCTTGATACAATAATTTTAGGTTTGCATACTCTAGGGATTGGCTCTTTGTTGGGGGCTATTAATTTTATGGTTACTACTCAGAATATGCGTTCTATCGCTGTTACTTTGGATCAAGCTAGTATGTTTGTTTGGACTTCTTATTTAACTTCTTTTTTGTTGGTGTTGTCTGTTCCTGTTTTGGCTGGTTCTTTGTTGTTTCTTTTATTGGATCGTAATTTTAATACTTCTTTTTATGATACTAAAAAGGGAGGTAAC…
AM749289_Nematoda_sp	TTTCCTCGTGTTAATGCTTTATCTTTTTGGATTACTTTTGTTGCTTTAATTATGGTTTATCAGTCTTTTTTTATTGGAGGTGGCCCTGGTAGAAGTTGAACTTTTTATCCTCCTTTAAGGGTTGAGGGTCAGCCGGAGTTGTCTCTTGATACTATAATTTTGGGTTTACATACTGTAGGTATTGGTTCTTTGTTGGGAGCTATTAATTTTATGGTTACTACTCAGAATATACGTTCTGTTGCTGTGACTTTGGATCAGGCGAGTATGTTTGTTTGGACTTCTTACTTGACTTCTTTTTTGTTGGTTTTATCTGTTCCTGTTTTGGCTGGTTCTTTGTTATTTTTGTTATTGGATCGTAATTTTAATACTTCTTTTTATGATACTAAAAAGGGGGGTAAT…
AM749290_Nematoda_sp	TTTCCTCGTGTTAATGCTTTATCTTTTTGGATTACTTTTGTTGCTTTAATTATGGTTTATCAGTCTTTTTTTATTGGAGGTGGTCCTGGTAGAAGTTGAACTTTTTATCCTCCTTTAAGGGTTGAGGGTCAGCCGGAGTTGTCTCTTGATACTATAATTTTGGGTTTACATACTGTAGGTATTGGTTCTTTGTTGGGAGCTATTAATTTTATGGTTACTACTCAGAATATACGTTCTGTTGCTGTGACTTTGGATCAGGCGAGTATGTTTGTTTGGACTTCTTACTTGACTTCTTTTTTGTTGGTCTTATCTGTTCCTGTTTTAGCTGGTTCTTTGTTATTTTTGTTATTGGATCGTAATTTTAATACTTCTTTTTATGATACTAAAAAGGGGGGTAAT…
MG029460_Onchocerca_sp	TTTCCTCGTGTAAACGCTTTGTCTTTTTGATTTACTTTTGTGGCGTTAATTATGGTTTATCAGTCTTTTTTTATTGGAGGTGGCCCTGGTAGTAGTTGGACTTTTTATCCTCCGCTAAGAACTGAGGGTCAACCTGAGTTGTCTTTGGATACAATAATTTTGGGATTACATACTGTAGGTATTGGTTCTTTGTTGGGTGCTATTAATTTTATAGTTACTACCCAAAATATGCGTTCTACTGCTGTGACTCTAGATCAGATTAGTATATTTGTTTGAACTTCTTATTTGACTTCTTTTTTGTTAGTTTTATCTGTGCCTGTTTTGGCTGGGTCTTTATTATTTTTGTTACTTGATCGTAATTTTAATACTTCTTTTTATGATACTAAGAAGGGTGGTAAT…
MN635457_Dirofilaria_striata	TTTCCTCGTGTTAATGCTTTGTCTTTTTGGTTTACTTTTGTTGCTATATTAATGGTGTATCAGTCTTTTTTTATTGGAGGTGGACCTGGTAGTAGTTGAACTTTCTATCCTCCTTTAAGGGTTGAGGGTCAACCGGAAATATCTTTGGATAGCATGATTTTAGGGCTTCATACTGTCGGTATTGGTTCATTATTAGGAGCTATTAATTTTATGGTTACTACTCAGAATATGCGTTCTACTGCTGTGACTTTAGATCAGATTAGTATGTTTGTTTGAACTTCTTATTTGACTTCTTTTTTGTTGGTTTTATCGGTGCCTGTTTTGGCTGGTTCTTTGTTATTTTTGTTGTTGGATCGTAATTTTAATACTTCTTTTTATGATACTAAAAAGGGGGGCAAT…
AP017705_Wuchereria_bancrofti	TTTCCTCGGGTTAACGCTTTGTCTTTTTGGTTTACTTTTGTTGCTTTGTTGATAGTTTATCAGTCTTTTTTTATTGGGGGGGGACCTGGTAGTAGTTGGACTTTCTATCCTCCTTTGAGGGTAGAAGGTCAGCCTGAAGTTTCTTTGGATGTTATAATTTTGGGTTTGCATACTGTTGGTATTGGTTCTTTGTTGGGTGCTATTAATTTTATGGTTACTACTCAAAATATGCGTTCTGTTGCTGTTACTTTGGATCAGGCTAGTATATTTGTTTGAACTTCTTATCTAACTTCTTTTTTGTTAGTTTTATCTGTTCCTGTTTTAGCTGGTTCTTTGTTGTTTTTATTGTTTGATCGTAATTTTAATACTTCTTTTTATGATACTAAGAATGGTGGAAAT…
AJ271612_Wuchereria_bancrofti	TTTCCTCGGGTTAACGCTTTGTCTTTTTGGTTTACTTTTGTTGCTTTGTTGATAGTTTATCAGTCTTTTTTTATTGGGGGGGGACCTGGTAGTAGTTGGACTTTCTATCCTCCTTTGAGGGTAGAAGGTCAGCCTGAAGTTTCTTTGGATGTTATAATTTTGGGTTTGCATACCGTTGGTATTGGTTCTTTGTTGGGTGCTATTAATTTTATGGTCACTACTCAAAATATGCGTTCTGTTGCTGTTACTTTGGATCAGGCTAGTATATTTGTTTGAACTTCTTATCTAACTTCTTTTTTGTTAGTTTTATCTGTTCCTGTTTTAGCTGGTTCTTTGTTGTTTTTATTGTTTGATCGTAATTTTAATACTTCTTTTTATGATACTAAGAATGGTGGAAAT…
AP017686_Brugia_timori	TTTCCTCGGGTTAATGCTTTATCTTTTTGGTTTACTTTTGTAGCTTTGTTGATGGTTTATCAGTCTTTTTTTATTGGCGGTGGCCCAGGAAGTAGTTGAACTTTTTACCCTCCTTTAAGAGTTGAAGGTCAGCCAGAAATTTCTTTGGATGTTATAATTTTAGGATTGCATACTGTAGGAATTGGCTCTTTATTGGGTGCTATTAATTTTATAGTTACTACTCAGAATATGCGTTCTGTTGCTGTTACTTTGGATCAGGCGAGTATGTTTGTTTGGACTTCTTATTTAACTTCTTTTTTGTTAGTGTTATCTGTTCCAGTTTTGGCTGGTTCTTTGTTGTTTTTGTTATTTGATCGTAATTTTAATACTTCTTTTTATGATACTAAAAATGGCGGTAAT…
MK250753_Brugia_malayi	TTTCCTCGGGTAAATGCTTTATCTTTTTGGTTTACTTTTGTGGCTTTGTTGATGGTTTATCAGTCTTTTTTCATTGGTGGTGGACCAGGAAGTAGTTGAACTTTTTATCCTCCTTTAAGAGTAGAGGGTCAGCCAGAAGTTTCTTTAGATGTTATAATTTTGGGGTTGCATACTGTAGGGATTGGTTCTTTGTTGGGTGCTATTAATTTTATAGTTACTACTCAAAATATGCGTTCTGTTGCTGTCACTTTAGATCAGGCAAGTATATTTGTTTGGACTTCTTATTTGACTTCTTTTTTGCTGGTGTTATCTGTTCCAGTTTTGGCAGGTTCTTTGTTGTTTTTACTGTTTGATCGTAATTTTAATACTTCTTTTTATGATACTAAAAATGGTGGTAAT…
MN564741_Brugia_malayi	TTTCCTCGGGTAAATGCTTTATCTTTTTGATTTACTTTTGTGGCTTTGTTGATAGTTTATCAATCTTTTTTTATTGGTGGTGGGCCAGGAAGTAGTTGAACTTTTTATCCTCCTTTAAGAGTTGAGGGTCAGCCAGAAGTTTCTTTAGATGTTATAATTTTAGGGTTGCATACTGTAGGAATTGGTTCTTTGTTGGGTGCTATTAATTTTATAGTTACTACTCAGAACATGCGTTCTGTTGCTGTTACTTTAGATCAGGCAAGTATATTTGTTTGGACTTCTTATTTGACTTCTTTTTTGCTGGTGTTATCTGTTCCAGTTTTGGCTGGTTCTTTGTTGTTTTTGCTGTTTGATCGTAATTTTAATACTTCTTTTTATGACACTAAAAATGGCGGTAAC…
MT027204_Brugia_pahangi	TTTCCTCGGGTAAATGCCTTGTCTTTTTGATTTACTTTTGTAGCTTTGTTGATGGTTTATCAATCTTTTTTTATTGGTGGTGGGCCTGGTAGTAGTTGAACTTTTTACCCTCCTTTGAGAGTTGAGGGTCAGCCTGAAGTTTCTTTGGATGTTATAATTTTGGGGTTGCACACTGTTGGAATTGGCTCTTTGCTGGGTGCTATTAATTTTATAGTTACTACTCAAAATATGCGTTCTGTTGCTGTTACTTTAGATCAGGCTAGTATGTTTGTTTGGACTTCTTATTTAACTTCTTTTTTGTTAGTGTTGTCTGTTCCTGTGTTAGCTGGTTCTTTGTTGTTTTTATTATTTGATCGTAATTTTAACACTTCTTTTTATGATACTAAAAATGGGGGGAAT…
DQ977746_Brugia_pahangi	TTTCCTCGGGTTAATGCCTTGTCTTTTTGATTTACTTTTGTAGCTTTGTTGATGGTTTATCAATCTTTTTTTATTGGTGGTGGGCCCGGTAGTAGTTGAACTTTTTATCCTCCTTTGAGAGTTGAGGGTCAGCCGGAAGTTTCTTTGGATGTTATAATTTTGGGGTTGCACACTGTTGGAATTGGATCTTTGCTTGGTGCTATTAATTTTATAGTTACTACTCAAAATATGCGTTCTGTTGCTGTTACTTTAGATCAGGCTAGTATGTTTGTTTGGACTTCTTATTTAACTTCTTTTTTGTTAGTGTTGTCTGTTCCTGTGTTAGCTGGTTCTTTGTTGTTTTTATTATTTGATCGTAATTTTAACACTTCTTTTTATGATACTAAAAATGGAGGGAAT…
KY284626_Setaria_digitata	TTTCCTCGTGTTAATGCTTTGTCTTTTTGATTTACTTTTGTGTCTTTGATTATAGTTTATCAGTCTTTTTTTATTGGTGGTGGTCCTGGTAGTAGTTGAACTTTTTATCCTCCTTTGAGGGTTGAAGGTCAACCTGAGTTGTCTCTTGATTCTATGATTTTGGGTTTACATACGGTTGGTATTGGTTCTTTACTTGGTGCTATTAATTTTATGGTTACTACTCAGAATATGCGTTCTATTGCTGTTACTCTTGATCAAGCTAGTATGTTTGTGTGAACTTCTTATTTAACTTCTTTTTTGCTTGTCTTATCTGTTCCTGTTTTGGCTGGGTCTTTATTATTTCTTTTGTTGGATCGTAATTTTAATACTTCTTTTTATGATACTGGTAAGGGTGGTAAT…
GU138699_Setaria_digitata	TTTCCTCGTGTTAATGCTTTGTCTTTTTGATTTACTTTTGTGTCTTTGATTATAGTTTATCAGTCTTTTTTTATTGGTGGTGGTCCTGGCAGTAGTTGAACTTTTTATCCTCCTTTGAGGGTTGAAGGTCAACCTGAGTTGTCTCTTGATTCTATGATTTTGGGTTTACATACGGTTGGTATTGGTTCTTTACTTGGTGCTATTAATTTTATGGTTACTACTCAGAATATGCGTTCTATTGCTGTTACTCTTGATCAAGCTAGTATGTTTGTGTGAACTTCTTATTTAACTTCTTTTTTGCTTGTCTTATCTGTTCCTGTTTTGGCTGGGTCTTTATTATTTCTTTTGTTGGATCGTAATTTTAATACTTCTTTTTATGATACTGGTAAGGGTGGTAAT…
MT977055_Setaria_cervi	TTCCCTCGTGTTAATGCTCTTTCTTTTTGATTTACTTTTGTAGCTTTGATTATGGTTTATCAGTCTTTTTTTATTGGTGGTGGTCCTGGTAGTAGTTGAACTTTTTATCCTCCTTTAAGGGTTGAAGGTCAACCTGAGTTTTCTGTTGATACTATAATTCTTGGTTTACATACTGTTGGTATTGGGTCTTTGCTTGGTGCTATTAATTTTATGGTTACTACTCAGAATATGCGATCTGTTGCTGTTACTTTAGATCAAGCTAGTATGTTTGTTTGGACTTCTTATTTAACTTCTTTTTTGTTGGTTTTATCTGTTCCTGTGTTGGCTGGTTCTTTGTTGTTTTTATTGTTAGATCGTAATTTTAATACTTCTTTTTATGATACTAGGAAGGGGGGTAAT…
NC_044071_Setaria_labiatopapillosa	TTTCCTCGTGTGAATGCTTTATCTTTTTGATTTACTTTTGTAGCTTTGATTATAGTTTATCAATCTTTTTTTATTGGTGGTGGACCTGGTAGAAGTTGAACTTTTTATCCTCCTTTAAGTGTTGAGGGTCAGCCTGAATTATCTATTGATACTATAATTTTAGGATTGCACACTGTTGGGATTGGTTCTTTACTTGGTGCTATTAATTTTATAGTTACTACTCAAAATATACGTTCTATTGCTGTTACTTTAGATCAAGCTAGTATATTTGTTTGAACTTCTTATTTAACTTCTTTTTTATTAGTTTTGTCTGTTCCTGTTTTAGCTGGGTCTTTATTATTTCTTTTATTGGATCGTAATTTTAATACTTCTTTTTATGATACTAAGAAGGGTGGTAAT…
MF695092_Setaria_tundra	TTTCCTCGTGTTAACGCTTTATCTTTTTGATTTACTTTTGTGGCTTTAATTATAGTTTATCAGTCTTTTTTTATTGGGGGCGGTCCTGGGAGTAGTTGAACTTTTTATCCTCCTCTTAGTGTTGAGGGTCAACCTGAGATATCTATTGATACTATAATTTTAGGTCTACATACTGTAGGTATTGGTTCTTTGTTAGGGGCTATTAATTTTATAGTTACTACTCAGAATATACGTTCTATTGCTGTGACTTTAGATCAGGCTAGTATGTTTGTTTGAACTTCTTATTTAACTTCTTTTTTGTTGGTATTGTCGGTTCCAGTTTTGGCAGGTTCTTTATTGTTTCTTTTATTGGATCGTAATTTTAATACTTCTTTTTATGATACTAAGAAGGGGGGCAAT…
KF692105_Setaria_tundra	TTTCCTCGTGTTAACGCTTTATCTTTTTGATTTACTTTTGTGGCTTTAATTATAGTTTATCAGTCTTTTTTTATTGGGGGCGGCCCTGGGAGTAGTTGAACTTTTTATCCTCCTCTTAGTGTTGAGGGTCAACCTGAGATATCTATTGATACTATAATTTTAGGTCTACATACTGTAGGTATTGGTTCTTTGTTAGGGGCTATTAATTTTATAGTTACTACTCAGAATATACGTTCTATTGCTGTGACTTTAGATCAGGCTAGTATGTTTGTTTGAACTTCTTATTTAACTTCTTTTTTGTTGGTATTGTCGGTCCCAGTTTTGGCAGGTTCTTTATTGTTTCTTTTATTGGATCGTAATTTTAATACTTCTTTTTATGATACTAAGAAGGGAGGTAAT…
KR184805_Dipetalonema_evansi	TTTCCTCGTGTTAATGCTTTGTCTTTTTGGTTTACTTTTGTGGCTTTATTGATGGTCTATCAGTCTTTTTTTATTGGTAGTGGATGTGGTAGTAGTTGAACTTTTTACCCTCCTTTGAGGGTTGAAGGTCAGCCTGAATTGTCTGTTGATACTATGGTTTTAGGATTACATACTGTTGGTGTTAGTTCTTTATTGGGGGCTATTAATTTTATGGTTACTACTCAAAATATGCGTTCTATTGCTGTTACTTTGGATCAGGCTAGTATGTTTGTTTGAACTTCTTATCTTACTTCGTTTTTGTTGGTTTTGTCTGTTCCTGTTTTGGCTGGTTCTTTGTTGTTTTTGTTGTTGGATCGTAATTTTAATACTTCTTTTTATGATACTAAAAAGGGTGGAAAT…
KR184808_Dipetalonema_evansi	TTTCCTCGTGTTAATGCTTTGTCTTTTTGGTTTACTTTTGTGGCTTTATTGATGGTCTATCAGTCTTTTTTTATTGGTAGTGGATGTGGTAGTAGTTGAACTTTTTACCCTCCTTTGAGGGTTGAAGGTCAGCCTGAATTGTCTGTTGATACTATGGTTTTAGGATTACATACTGTTGGTGTTAGTTCTTTATTGGGGGCTATTAATTTTATGGTTACTACTCAAAATATGCGTTCTATTGCTGTTACTTTGGATCAGGCTAGTATGTTTGTTTGAACTTCTTATCTTACTTCGTTTTTGTTGGTTTTGTCTGTTCCTGTTTTGGCTGGTTCTTTGTTGTTTTTGTTGTTGGATCGTAATTTTAATACTTCTTTTTATGATACTAAGAAGGGTGGAAAT…
MF589585_Setaria_labiatopapillosa	TTTCCTCGTGTTAATGCTTTGTCTTTTCGATTTACTTTTGTGGCTTTGATTATGGTTTATCAATCTTTTTTTATTGGTGGAGGTCCTGGTAGTAGTTGGACTCTTTATCCCCCTTTGAGAGTTGAGGGTCAGCCAGAGTTGTCTCTTGATACTATAATTCTTGGTCTCCATACTGTTGGGATTGGTTCTTTGTTGGGTGCTATTAATTTTATAGTTACTACTCAGAATATGCGTTCTGTAGCTGTTACTTTGGATCAAGCTAGTATATTTGTTTGGACTATTTATTTAACTTCTTTTTTGTTGGTTTTATCTGTTCCTGTTTTAGCTGGTTCTTTGTTATTTCTTTTGTTGGATCGTAATTTTAATACTTCATTTTATGATACTAGAAAGGGTGGTAAT…
MF589583_Setaria_labiatopapillosa	TTTCCTCGTGTTAATGCTTTGTCTTTTCGATTTACTTTTGTGGCTTTGATTATGGTTTATCAATCTTTTTTTATTGGTGGAGGTCCTGGCAGTAGTTGGACTCTTTATCCTCCTTTGAGAGTTGAGGGTCAGCCAGAGTTGTCTCTTGATACTATAATTCTTGGTCTCCATACTGTTGGGGTTGGTTCTTTGTTGGGTGCTATTAATTTTATAGTTACTACTCAGAATATGCGTTCTGTAGCTGTTACTTTGGATCAAGCTAGTATATTTGTTTGGACTATTTATTTAACTTCTTTTTTGTTGGTTTTATCTGTTCCTGTTTTAGCTGGTTCTTTGTTATTTCTTTTGTTGGATCGTAATTTTAATACTTCATTTTATGATACTAGAAAGGGTGGTAAT…
MW199182_Dipetalonema_yatesi	TTTCCTCGTGTTAATGCTCTTTCTTTTTGGTTGACTTTTATGGCTTTATTTTTAGTTTATCAGTCTTTTTTTGTTGGTGGTGGACCTGGTAGTAGTTGGACTTTGTATCCTCCTTTGAGTGTTGAGGGTCAGCCAGAATTTTCTTTGGATTTTATGATTGTTGGTTTACATACTGTTGGTATTGGTTCTTTGTTGGGGGCTATTAATTTTATGGTTACTGTTCAGAATATGCGTTGTACCGCTGTTACTTTGGATCAGGTTAGTATATTTGTTTGGACTACTTATTTAACTTCTTTTTTGTTGGTTTTATCTATTCCTGTTTTAGCTGGTTCTTTGTTGTTTTTGTTGCTTGATCGTAATTTTAATACTTCTTTTTATGATACTAAAAAAGGAGGTAAC…
MW199183_Dipetalonema_yatesi	TTTCCTCGTGTTAATGCTCTTTCTTTTTGGTTGACTTTTATGGCTTTATTTTTAGTTTATCAGTCTTTTTTTGTTGGTGGTGGACCTGGTAGTAGTTGGACTTTGTATCCTCCTTTGAGTGTTGAGGGTCAGCCGGAATTTTCTTTGGATTTTATGATTGTTGGTTTACATACTGTTGGTATTGGTTCTTTGTTGGGGGCTATTAATTTTATGGTTACTGTTCAGAATATGCGTTGTACCGCTGTTACTTTGGATCAGGTTAGTATATTTGTTTGGACTACTTATTTAACTTCTTTTTTGTTGGTTTTATCTATTCCTGTTTTAGCTGGTTCTTTGTTGTTTTTGTTGCTTGATCGTAATTTTAATACTTCTTTTTATGATACTAAAAAAGGAGGTAAC…
KP760177_Dipetalonema_caudispina	TTTCCTCGTGTTAATGCTCTTTCTTTTTGGTTAACTTTTATGGCTTTATTTTTAGTTTATCAGTCTTTTTTTGTTGGTGGTGGACCTGGTAGTAGTTGGACTTTGTATCCTCCTTTGAGTGTTGAGGGTCAACCAGAGTTTTCTTTGGATTTTATGATTGTTGGTTTACATACTGTTGGTATTGGTTCTTTGTTGGGAGCTATTAATTTTATGGTTACTGTTCAGAATATGCGTTGTACTGCCGTTACTTTGGATCAAGTTAGTATATTTGTTTGAACTACTTATTTAACTTCTTTTTTGTTGGTTTTATCTATTCCTGTTTTAGCTGGTTCTTTGTTGTTTTTGTTGCTTGATCGTAATTTTAATACTTCTTTTTATGATACTAAAAAGGGGGGTAAC…
MT502198_Dipetalonema_caudispina	TTTCCTCGTGTTAATGCTCTTTCTTTTTGGTTAACTTTTATGGCTCTATTTTTGGTTTATCAGTCTTTTTTTGTTGGTGGTGGACCTGGTAGTAGTTGGACTTTGTATCCTCCTCTGAGTGTTGAGGGTCAACCAGAGTTTTCTTTGGATTTTATGATTGTTGGTTTACATACTGTTGGTATTGGTTCTTTGTTGGGAGCTATTAATTTTATGGTTACTGTTCAGAATATGCGTTGTACTGCCGTTACTTTGGATCAAGTTAGTATATTTGTTTGAACTACTTATTTAACTTCTTTTTTGTTGGTTTTATCTATTCCTGTTTTAGCTGGTTCTTTGTTGTTTTTGTTGCTTGATCGTAATTTTAATACTTCTTTTTATGATACTAAAAAGGGGGGTAAC…
KP760183_Dipetalonema_robini	TTTCCTCGTGTTAATGCTTTGTCTTTTTGGTTAACTTTTATAGCTTTATTTTTGGTTTATCAGTCTTTTTTTATTGGTGGTGGTCCTGGTAGTAGTTGGACTTTGTATCCTCCTTTGAGTGTTGAGGGTCAGCCTGAGTTTTCTTTGGATGTTATGATTCTTGGTTTACATACTGTTGGTATTGGTTCTTTACTTGGTGCTATTAATTTTATGGTTACTATTCAGAATATGCGTTGTACTGCTGTTACTTTAGATCAGGTTAGAATGTTTGTTTGGACTATTTATTTGACTTCTTTTTTATTGGTTTTGTCTGTTCCTGTTTTGGCTGGTTCTTTGTTGTTTTTATTGTTGGATCGTAATTTTAATACTTCTTTTTATGATGTTAAGAAGGGTGGAAAC…
KP760182_Dipetalonema_graciliformis	TTTCCTCGTGTTAATGCTTTATCTTTTTGGTTTACTTTTATGGCTTTGTTTTTGGTTTATCAGTCTTTTTTTATTGGTGGTGGTCCTGGCAGTAGTTGGACTTTGTATCCTCCTTTAAGTGTTGAGGGTCAGCCTGAGTTTTCTTTGGATGTTATGATTCTTGGTTTGCATACTGTTGGTATTGGTTCTTTACTTGGTTCTATTAATTTTATGGTTACTGTTCAAAATATGCGTTGTACTGCTGTTACTTTGGATCAGGTAAGTATGTTTGTTTGGACTATTTATTTGACTTCTTTTTTGTTGGTTTTGTCTGTTCCTGTTTTGGCTGGTTCTTTGCTGTTTTTGTTGTTAGATCGTAATTTTAATACTTCGTTTTATGATGTTAAAAAGGGGGGTAAT…
KP760180_Dipetalonema_gracile	TTTCCTCGTGTTAATGCTTTGTCTTTTTGATTTACTTTTATGGCTTTGTTTTTGGTTTATCAGTCTTTTTTTATTGGTGGTGGTCCTGGTAGTAGTTGGACTTTGTATCCTCCTTTAAGTGTTGAGGGTCAGCCTGAGTTTTCTTTGGATGTTATGATTCTTGGTTTGCATACTGTTGGTATTGGTTCTTTACTTGGTGCTATTAATTTTATGGTTACTGTTCAAAATATGCGTTGTACTGCTGTTACTTTGGATCAGGTAAGTATGTTTGTTTGGACTATTTATTTGACTTCTTTTTTGTTGGTTTTGTCTGTTCCTGTTTTGGCTGGTTCTTTACTGTTTTTGTTGTTGGATCGTAATTTTAATACTTCGTTTTATGATGTTAAAAAGGGTGGTAAC…
KP760179_Dipetalonema_gracile	TTTCCTCGTGTTAATGCTTTGTCTTTTTGGTTTACTTTTATGGCTTTGTTTTTGGTTTATCAGTCTTTTTTTATTGGTGGTGGTCCTGGTAGTAGTTGAACTTTATATCCTCCTTTGAGTGTTGAGGGTCAGCCTGAGTTTTCTTTGGATGTTATGATTCTTGGTTTGCATACTGTTGGTATTGGTTCTTTACTTGGTGCTATTAATTTTATGGTTACTGTTCAAAATATGCGTTGTACTGCTGTTACCTTGGATCAGGTTAGTATGTTTGTTTGGACTATTTATTTGACTTCTTTTTTGTTAGTTTTGTCTGTTCCTGTTTTGGCTGGTTCTTTATTGTTTTTGTTGTTAGATCGTAATTTTAATACTTCTTTTTATGATGTTAAAAAGGGGGGTAAT…
KX932482_Dipetalonema_sp	TTTCCTCGTGTTAATGCTTTATCTTTTTGGTTGACTTTTATAGCTTTGTTTTTGGTTTATCAGTCTTTTTTTATTGGTGGTGGTCCTGGTAGTAGTTGGACTTTGTATCCTCCTTTAAGTGTTGAGGGTCAGCCTGAATTTTCTTTAGATGTTATGATTCTTGGTTTGCATACTGTTGGTATTGGTTCTTTACTTGGTTCTATTAATTTTATAGTTACTGTTCAGAATATACGTTGTACTGCTGTTACTTTAGATCAGGTTAGTATGTTTGTTTGGACTGTTTATTTGACTTCTTTTTTGTTGGTTTTGTCTGTTCCTGTTTTGGCTGGTTCTTTATTATTTTTGTTGTTGGATCGTAATTTTAATACTTCGTTTTATGATGTTAAGAAGGGTGGTAAC…
KX932481_Dipetalonema_sp	TTTCCTCGTGTTAATGCTTTATCTTTTTGGTTGACTTTTATAGCTTTGTTTTTAGTTTATCAGTCTTTTTTTATTGGTGGTGGTTCTGGTAGTAGTTGGACTTTATATCCTCCTTTAAGTGTTGAGGGTCAGCCTGAATTTTCTTTAGATGTTATGATTCTTGGTTTGCATACTGTTGGTATTGGTTCTTTACTTGGTTCTATTAATTTTATGGTTACTGTTCAAAATATGCGTTGTACTGCTGTTACTTTGGATCAGGTTAGGATGTTTGTTTGAACTATTTATTTGACTTCTTTTTTGTTAGTTTTGTCTGTACCTGTTTTAGCTGGTTCTTTGTTATTTTTGTTGTTAGATCGTAATTTTAATACTTCATTTTACGATGTTAAGAAGGGTGGTAAT…
LC107819_Filarioidea_sp	TTTCCTCGTGTTAATGCTTTGTCTTTTTGGATTACTTTTGTTGCTTTGTTAATGGTTTATCAATCTTTTTTTATTGGAGGTGGACCTGGTAGTAGTTGAACTTTTTATCCTCCTTTAAGGGTTGAAGGTCATCCTGAAATATCTTTGGATGTTATGATTTTGGGGTTACATACTGTAGGTATTGGTTCTTTGTTAGGAGCTATTAATTTTATGGTTACTGTCCAAAATATACGTTCTATTGCTGTTACTCTTGATCAGATTAGGATGTTTGTTTGAACTTCTTATTTAACTTCTTTTTTGCTTGTTCTATCTGTTCCTGTTTTAGCTGGGTCTCTTTTGTTTTTGTTGTTGGATCGTAATTTTAATACTTCTTTTTATGATACTAAGAAGGGTGGAAAT…
MT800770_Eufilaria_sylviae	TTTCCTCGTGTTAACGCTTTATCTTTTTGAATTACTTTTGTAGCTTTAATTATGGTTTATCAATCTTTTTTTATTGGTGGAGGACCTGGAAGTAGTTGAACTTTTTATCCTCCTTTAAGAGTTGAAGGTCAACCTGAAATGTCTTTGGATGTTATAATTTTAGGGTTACATACTGTTGGTATTGGTTCTTTACTTGGGGCTATTAATTTTATGGTTACTGTTCAAAATATACGTTCTATTGCTGTGACTCTTGATCAGATTAGTATGTTTGTTTGGACTTCTTATTTAACTTCTTTTTTGCTTGTTTTATCTGTTCCTGTTTTGGCTGGGTCTCTTTTGTTTTTATTGTTGGATCGTAATTTTAATACTTCTTTTTATGATACTAAAAAGGGAGGTAAT…
MT800771_Eufilaria_sylviae	TTTCCTCGTGTTAACGCTTTATCTTTTTGAATTACTTTTGTAGCTTTAATTATGGTTTATCAATCTTTTTTTATTGGTGGAGGACCTGGAAGTAGTTGAACTTTTTATCCTCCTTTAAGAGTTGAAGGTCAACCTGAAATGTCTTTGGATGTTATAATTTTAGGGTTACATACTGTTGGTATTGGTTCTTTACTTGGGGCTATTAATTTTATGGTTACTGTTCAAAATATACGTTCTATTGCTGTGACTCTTGATCAGATTAGTATGTTTGTTTGGACTTCTTATTTAACTTCTTTTTTGCTTGTTTTATCTGTTCCTGTTTTGGCTGGGTCTCTTTTGTTTTTATTGTTGGATCGTAATTTTAATACTTCTTTTTATGATACTAAAAAGGGAGGTAAT…
MT800769_Eufilaria_acrocephalusi	TTTCCTCGTGTTAATGCTTTGTCTTTTTGGATTACTTTTGTTGCTTTAGTAATAGTTTATCAATCTTTTTTTATTGGTGGTGGTCCTGGTAGTAGTTGAACTTTTTATCCTCCTTTAAGTGTGGAGGGTCAACCTGAAATATCTTTGGATGTTATAATTTTGGGTTTACATACTGTTGGTATTGGTTCTTTACTTGGGGCTATTAATTTTATAGTTACTGTTCAAAATATACGTTCTATTGCTGTCACTCTTGATCAGATTAGGATGTTTGTTTGAACTTCTTATTTGACTTCTTTTTTACTTGTTTTGTCTGTTCCTGTTTTAGCTGGATCTCTTTTGTTTTTACTTTTGGATCGTAACTTTAATACTTCTTTTTATGATACTAAAAAGGGGGGTAAT…
MT800766_Eufilaria_acrocephalusi	TTTCCTCGTGTTAATGCTTTGTCTTTTTGAATTACTTTTGTTGCTTTAGTAATAGTTTATCAATCTTTTTTTATTGGTGGTGGTCCTGGTAGTAGTTGAACTTTTTATCCTCCTTTAAGTGTGGAGGGTCAACCTGAAATATCTTTGGATGTTATAATTTTGGGTTTACATACTGTTGGTATTGGTTCTTTACTTGGGGCTATTAATTTTATAGTTACTGTTCAAAATATACGTTCTATTGCTGTCACTCTTGATCAGATTAGGATGTTTGTTTGAACTTCTTATTTGACTTCTTTTTTACTTGTTTTGTCTGTTCCTGTTTTAGCTGGATCTCTTTTGTTTTTACTTTTGGATCGTAACTTTAATACTTCTTTTTATGATACTAAAAAGGGGGGTAAT…
MT800767_Eufilaria_sp	TTTCCTCGTGTTAATGCTTTGTCTTTTTGGATTACTTTTGTTGCTTTAGTGATAGTTTATCAATCTTTTTTTATTGGTGGTGGTCCTGGTAGTAGTTGAACTTTTTATCCTCCTTTAAGTGTGGAGGGTCAGCCTGAAATATCTTTGGATGTTATAATTTTGGGTTTGCATACTGTTGGTATTGGTTCTTTACTTGGGGCTATTAATTTTATAGTTACTGTTCAAAATATACGTTCTATTGCTGTTACTCTTGATCAGATTAGGATGTTTGTTTGAACTTCTTATTTGACTTCTTTTTTACTTGTTTTGTCTGTTCCTGTTTTAGCTGGATCTCTTTTGTTTTTGCTTTTGGATCGTAATTTTAATACTTCTTTTTATGATACTAAAAAGGGTGGTAAT…
JX870433_Filarioidea_sp	TTTCCTCGTGTTAATGCTTTGTCTTTTTGAATTACTTTTGTAGCTCTAGTAATGGTATATCAATCTTTTTTTATTGGTGGTGGTTCTGGTAGTAGTTGGACTTTTTATCCTCCTTTGAGAACTGAAGGTCAACCTGAGTTGTCTTTGGATGTTATGATTTTAGGTCTTCATACTGTTGGTATTGGTTCTTTGCTTGGTTCTATTAATTTTATGGTTACTGTTCAAAATATGCGTTCTATTGCTGTTACTTTGGATCAGATTAGGATGTTTGTTTGAACTTCTTATTTGACTTCTTTTTTACTTGTTTTATCTGTTCCTGTTTTGGCTGGTTCTCTTTTGTTTTTGTTGCTTGATCGTAATTTTAATACTTCTTTTTATGATACTAAAAAGGGTGGTAAT…
MK424345_Onchocerca_sp	TTTCCTCGTGTTAATGCTTTATCTTTTTGAGTTACTTTTGTTGCTTTGGTGATGGTATATCAGTCTTTTTTTATTGGTGGTGGTTCTGGTAGTAGTTGAACTTTTTATCCTCCTTTGAGTACTGAAGGTCAACCTGAATTATCTTTGGATGTTATGATTTTAGGTCTTCATACTGTTGGGATTGGTTCTTTGCTTGGTTCTATTAATTTTATGGTTACTGTGCAAAATATGCGTTCTATTGCTGTTACTTTAGATCAAATTAGTATATTTGTTTGAACTTCTTATTTAACTTCTTTTTTACTTGTTTTATCTGTTCCTGTGTTGGCTGGTTCTCTTTTGTTTTTGTTACTTGATCGTAATTTTAATACTTCTTTTTATGATACTAAAAAGGGGGGTAAT…
LC107817_Filarioidea_sp	TTTCCCCGTGTTAACGCCTTATCTTTTTGAATTACTTTTGTAGCGTTAGTGATAGTTTATCAATCTTTTTTTATTGGTGGTGGTCCTGGTAGTAGTTGAACTTTTTATCCTCCTTTGAGAATTGAGGGTCAACCTGAATTGTCTTTGGATGTTATAATTTTAGGACTTCATACTGTCGGTATTGGTTCTTTACTTGGATCTATTAATTTTATAGTTACTGTACAAAATATGCGTTCTATTGCTGTGACTTTAGATCAAATTAGAATGTTTGTTTGAACTTCTTACTTGACTTCTTTTTTGCTTGTTTTGTCTGTTCCTGTATTAGCTGGATCTCTTTTATTTTTGTTGCTTGATCGTAATTTTAATACTTCTTTTTATGATACTAAAAACGGAGGTAAT…
MT800765_Splendidofilaria_bartletti	TTTCCTCGTATTAATGCTTTATCTTTTTGAATTACTTTTATAGCGTTAGTAATAGTATATCAATCTTTTTTTATTGGTGGTGGTCCTGGTAGTAGTTGAACTTTTTATCCTCCTTTGAGAACTGAAGGTCAACCTGAAATGTCTTTAGATGTTATAATTTTAGGTCTTCATACTGTTGGTATTGGTTCTTTACTTGGATCTATTAATTTTATAGTTACTGTACAAAATATGCGTTCTATTGCTGTTACTTTAGATCAAATTAGAATATTTGTTTGAACTTCTTATTTAACTTCTTTTTTGCTTGTATTATCTGTTCCTGTATTGGCTGGTTCTCTTTTGTTTTTGTTGCTTGATCGTAATTTTAATGCTTCTTTTTATGATACTAAGAAGGGTGGTAAT…
HQ186250_Loa_loa	TTTCCTCGTTTGAATGCTTTGTCTTTTTGGTTTACTTTTGTAGCTTTGTTAATGGTTTATCAGTCTTTTTTTATTGGAGGAGGACCTGGTAGTAGTTGAACTTTTTATCCTCCTTTAAGGATTGAAGGTCAACCTGAGATATCTTTGGATGTTATAATTTTAGGTTTGCATACTGTTGGTATTGGGTCTTTATTAGGTTCTATTAATTTTATAGTTACAGTTCAGAATATGCGTTCTATTGCTGTTACATTAGATCAGATTAGTATATTTGTTTGAACTTCTTATTTAACTTCTTTTTTGTTGTTATTGTCTGTTCCTGTTTTGGCTGGTTCTCTTTTATTTTTGTTGTTTGATCGTAATTTTAATACTTCTTTTTATGATACTAAGAAGGGAGGAAAT…
KP760194_Loa_loa	TTTCCTCGTTTGAATGCTTTGTCTTTTTGGTTTACTTTTGTAGCTTTGTTAATAGTTTATCAATCTTTTTTTATTGGTGGAGGACCTGGTAGTAGTTGAACTTTTTATCCTCCTTTAAGAATTGAAGGTCAACCTGAGATATCTTTGGATGTTATAATTTTAGGTTTGCATACTGTTGGTATTGGGTCTTTATTAGGTTCTATTAATTTTATAGTTACTGTTCAGAATATGCGTTCTATTGCTGTTACATTGGATCAGATTAGTATATTTGTTTGAACTTCTTATTTAACTTCTTTTTTGTTGTTGTTGTCTGTTCCTGTTTTGGCTGGTTCTCTTTTATTTTTGTTGTTGGATCGTAATTTTAATACTTCTTTTTATGATACTAAGAAGGGGGGGAAT…
MK250760_Dirofilaria_immitis	TTTCCTCGTGTTAATGCTTTATCTTTTTGGATTACTTTTGTTGCGCTGTTGATGGTTTATCAATCTTTTTTTATTGGGGGGGGTCCTGGGAGTAGTTGAACTTTTTATCCTCCTTTGAGTGTAGAGGGTCAGCCTGAGTTATCTTTGGATAGAATGATTTTAGGTCTTCATACTGTTGGTATTGGTTCTTTATTAGGTGCTATTAATTTTATGGTTACTGTTCAGAATATACGTTCTACTGCTGTAACTTTAGATCAGATTAGTATGTTTGTTTGAACTTCTTATTTAACTTCTTTTTTATTGGTATTGTCAGTGCCTGTTTTGGCTGGTTCTTTATTATTTTTGTTGTTGGATCGTAATTTTAATACTTCTTTTTATGATGCTAATAAGGGGGGTAAT…
MK250738_Dirofilaria_immitis	TTTCCTCGTGTTAATGCTTTATCTTTTTGGATTACTTTTGTTGCGTTGTTGATGGTTTATCAATCTTTTTTTATTGGGGGGGGTCCTGGGAGTAGTTGAGCTTTTTATCCTCCTTTGAGTGTAGAGGGTCAGCCTGAGTTATCTTTGGATAGAATGATTTTAGGTCTTCATACTGTTGGTATTGGTTCTTTATTAGGTGCTATTAATTTTATGGTTACTGTTCAGAATATACGTTCTACTGCTGTAACTTTAGATCAGATTAGTATGTTTGTTTGAACTTCTTATTTAACTTCTTTTTTATTGGTATTGTCAGTGCCTGTTTTGGCTGGTTCTTTATTATTTTTGTTGTTGGATCGTAATTTTAATACTTCTTTTTATGATGCTAATAAGGGGGGTAAT…
MT754705_Breinlia_sp	TTTCCTCGTGTTAATGCTTTATCTTTTTGATTGACTTTTGTTGCTATATTAATGGTTTATCAGTCTTTTTTTATTGGTGGTGGTCCTGGAAGAAGTTGAACTTTTTATCCTCCTTTAAGAGTAGAGGGTCAACCTGAATTATCTTTGGATGTTATAGTTCTTGGTTTACATACTGTTGGTATTGGTTCTTTATTAGGGGCTATTAATTTTATGGTTACTACTCAGAATATACGTTCTATTGCTATGACTTTGGATCAGGTTAGTATATTTGTATGGACTTCTTATTTAACTTCTTTTTTATTGGTTTTATCTGTTCCTGTATTAGCTGGTTCTTTATTGTTTTTGTTGTTGGATCGTAATTTTAATACTTCTTTTTATGATACAAAAAAGGGTGGTAAT…
MT724666_Breinlia_sp	TTTCCTCGTGTTAATGCTTTATCTTTTTGGTTGACCTTTGTTGCTATATTAATAGTGTATCAATCTTTTTTTATTGGTGGTGGCCCTGGTAGAAGTTGAACTTTTTATCCTCCTTTAAGAGTTGAGGGTCAACCTGAGTTATCTTTAGATGTTATAATTCTAGGTTTGCACACTGTTGGTATTGGTTCTTTGTTAGGGGCTATTAATTTTATGGTTACTATTCAAAATATGCGTTCTATTGCTATGACTTTAGATCAAGTAAGTATATTTGTTTGAACTTCTTATTTGACTTCTTTTCTATTGGTTTTATCTGTTCCTGTGTTAGCTGGATCTCTTTTATTTTTATTATTAGATCGTAATTTTAATACTTCTTTTTATGACACTAAAAAGGGGGGTAAT…
MT262509_Filarioidea_sp	TTTCCTCGTGTTAATGCTTTGTCTTTTTGATTTACTTTTGTAGCTTTGTTGATGGTTTATCAGTCTTTTTTTATTGGTGGGGGTCCTGGAAGAAGTTGGACTTTTTATCCTCCTTTAAGTGTTGAGGGTCAACCTGAATTGTCTTTAGATGTTATGATTTTAGGGTTACATACTGTTGGAATTGCTTCTTTATTGGGTTCTATTAATTTTATAGTTACTGTTCAAAATATGCGTTCTATTGCTGTTACTTTGGATCAGGTTAGTTTATTTGTTTGAACTTCTTATTTAACTTCTTTTTTGTTATTATTATCTGTTCCTGTTTTAGCAGGATCTCTTTTGTTTTTGTTATTGGATCGTAATTTTAATACTTCTTTTTATGATACAAAAAAGGGTGGTAAT…
MT262507_Filarioidea_sp	TTTCCTCGTGTTAATGCTTTGTCTTTTTGATTTACTTTTGTAGCTTTGTTGATGGTTTATCAGTCTTTTTTTATTGGTGGTGGCCCTGGAAGAAGTTGGACTTTTTATCCTCCTTTAAGTGTTGAGGGTCAACCTGAATTGTCTTTAGATGTTATAATTTTAGGGTTACATACTGTTGGAATTGCTTCTTTATTGGGTTCTATTAATTTTATAGTTACCGTTCAAAATATGCGTTCTATTGCTGTTACTTTGGATCAGGTTAGTTTATTTGTTTGAACTTCTTATTTAACTTCTTTTTTGTTATTATTATCTGTTCCTGTTTTAGCAGGATCTCTTTTGTTTTTGTTATTGGATCGTAATTTTAATACTTCTTTTTATGATACAAAAAAAGGTGGTAAT…
MW021557_Filarioidea_sp	TTTCCTCGTTTAAATGCTTTATCTTTTTGATTTACTTTTGTGGCTATGTTGATGGTTTATCAATCTTTTTTTATTGGTGGTGGTCCTGGTAGTAGTTGGACGTTTTATCCTCCGCTAAGAATTGAGGGTCAGCCTGAATTGTCTTTGGATGTTATGATTTTGGGTTTGCATACTGTTGGGATTGGTTCTTTACTTGGTTCTATTAATTTTATGGTGACTATTCAAAATATACGATCTATTGCTGTTACTTTGGATCAAGTTAGTATGTTTGTTTGAACATCTTATTTGACTTCTTTTTTGTTGTTATTGTCTGTTCCTGTGTTGGCTGGTTCTCTTTTGTTTTTATTGTTGGATCGTAATTTTAATACTTCTTTTTATGATACTAAAAAGGGGGGTAAC…
AJ544879_Foleyella_furcata	TTTCCTCGTTTAAATGCTTTGTCTTTTTGATTTACTTTTTCAGCTTTGGTTATAGTTTATCAATCTTTTTTTATTGGTGGCGGGCCCGGTAGTAGTTGAACTTTTTATCCTCCGCTAAGAATTGAAGGTCAGCCAGAGTTGTCTTTGGATGTTATAATTTTGGGTTTACATACTGTCGGTATTGGTTCTTTAATTGGCTCTATTAATTTTATAGTCACTATTCAAAATATGCGGTCTATCGCTGTTACTTTGGATCAAGTTAGTATGTTTGTTTGAACTTCTTATTTAACTTCTTTTTTATTATTGTTGTCTGTTCCTGTGTTGGCCGGCTCTCTTTTATTTTTATTGTTAGATCGTAATTTTAATACTTCTTTTTATGATACCAAGAAGGGGGGTAAC…
KM234622_Foleyella_furcata	TTTCCTCGTTTAAATGCTTTGTCTTTTTGATTTACTTTTTCAGCTTTGGTTATAGTTTATCAATCTTTTTTTATTGGTGGCGGGCCCGGTAGTAGTTGAACTTTTTATCCTCCGCTAAGAATTGAAGGTCAGCCAGAGTTGTCTTTGGATGTTATAATTTTGGGTTTACATACTGTTGGTATTGGCTCTTTAATTGGCTCTATTAATTTTATAGTCACTATTCAAAATATGCGGTCTATCGCTGTTACTTTGGATCAAGTTAGTATGTTTGTTTGAACTTCTTATTTAACTTCTTTTTTATTATTGTTGTCTGTTCCTGTGTTGGCCGGCTCTCTTTTATTTTTATTGTTAGATCGTAATTTTAATACTTCTTTTTATGATACCAAGAAGGGGGGTAAC…
KX898457_Cercopithifilaria_sp	TTTCCTCGTGTTAATGCTTTGTCTTTTTGGTTTACTTTTGTGGCTTTGTTTATAGTTTATGAGTCTTTTTTTGTTGGTAGAGGCCCTGGGAGTAGTTGAACTCTTTATCCTCCATTGAGTGTGGAGGGTCAGCCTGAGGTTTCTTTGGATGTTATAATTTTGGGTTTGCATACTGTAGGTATTGGTTCTTTATTAGGGGCAATTAATTTTATAGTTACTACCCATAATATACGTTCTACTGCTGTGACTTTGGATCAGGTTAGAATGTTTGTTTGGACTTCTTATTTGACTTCTTTTTTATTAGTTTTATCTGTTCCTGTTTTGGCTGGTTCTCTTTTGTTTTTATTATTGGATCGTAATTTTAATACTTCTTTTTATGATACTAGTAAGGGGGGTAAT…
KX898456_Cercopithifilaria_sp	TTTCCTCGTGTTAATGCTTTGTCTTTTTGGTTTACTTTTGCGGCTTTGTTTATAGTTTATGAGTCTTTTTTTGTTGGTAGAGGCCCTGGGAGTAGTTGAACTCTTTATCCTCCATTGAGTGTGGAGGGTCAGCCTGAGGTTTCTTTGGATGTTATAATTTTGGGTTTGCATACTGTAGGTATTGGTTCTTTATTAGGGGCAATTAATTTTATAGTTACTACCCATAATATACGTTCTACTGCTGTGACTTTGGATCAGGTTAGAATGTTTGTTTGGACTTCTTATTTGACTTCTTTTTTATTAGTTTTATCTGTTCCTGTTTTGGCTGGTTCTCTTTTGTTTTTATTATTGGATCGTAATTTTAATACCTCTTTTTATGATACTAGTAAGGGGGGTAAT…
AM749262_Cercopithifilaria_japonica	TTTCCTCGTGTGAATGCTTTATCTTTTTGATTTACTTTTGCAGCTTTATTAATAGTTTATGAGTCTTTTTTTATTGGGGGAGGAGCTGGTGGTGGTTGAACCTTTTATCCTCCTTTGAGTGTTGAAGGTCAACCCGAGGTTTCTATGGATGTGATGGTTTTAGGTTTGCATACTGTTGGAATTGGTTCTTTACTTGGTGCTATTAATTTTATGGTTACTACTCAGAATATGCGTTCTACTGCTGTCACTCTTGATCAGATGAGTATGTTTGTTTGAACTTCTTATTTAACTTCTTTTTTGTTGGTTTTGTCTGTCCCTGTGTTGGCTGGTTCTCTTTTGTTTTTGTTATTTGATCGTAATTTTAATACTTCTTTTTATGATACTAGTAAGGGGGGTAAT…
AB771722_Cercopithifilaria_japonica	TTTCCTCGTGTGAATGCTTTATCTTTTTGATTTACTTTTGCAGCTTTATTAATAGTTTATGAGTCTTTTTTTATTGGGGGAGGAGCTGGTGGTGGTTGGACCTTTTATCCTCCTTTGAGTGTTGAAGGTCAACCTGAGGTTTCTATGGATGTGATGGTTTTAGGTTTGCATACTGTTGGAATTGGTTCTTTACTTGGTGCTATTAATTTTATGGTTACTACTCAGAATATGCGTTCTACTGCTGTGACTCTTGATCAGATGAGTATGTTTGTTTGAACTTCTTATTTAACTTCTTTTTTGTTGGTTTTGTCTGTCCCTGTGTTGGCTGGTTCTCTTTTATTTTTGTTATTTGATCGTAATTTTAATACTTCTTTTTATGATACTAGTAAGGGGGGTAAT…
JQ837810_Cercopithifilaria_grassii	TTTCCTCGTGTTAATGCTTTGTCTTTTTGGTTTACTTTTGTGGCTTTGTTGATGGTTTATGAGTCTTTTTTTATTGGAGGAGGGGCTGGAAGTAGTTGAACTATTTATCCTCCTTTGAGTGTTGAGGGTCAACCTGAAGTTTCTTTGGATGTAATGATTTTGGGTTTACATACTGTTGGTATTGGTTCTTTGTTGGGTGCTATTAATTTTATAGTTACTGTTCAGAATATGCGTTCTACTGCTGTTACTTTGGATCAAATTAGTATGTTTGTTTGGACTTCTTATTTGACTTCTTTTTTGTTGGTTTTATCGGTTCCTGTTTTGGCTGGGTCTCTTTTGTTTTTGTTGCTTGATCGTAATTTTAATACTTCTTTTTATGATACTAGGAAGGGTGGTAAT…
AM749264_Cercopithifilaria_roussilhoni	TTTCCTCGTGTTAATGCTTTGTCTTTTTGATTTACTTTTGTGGCTTTGTTGATGGTTTATGAGTCTTTTTTTATTGGTGGTGGAGCTGGTAGTAGTTGGACTATTTATCCTCCTCTAAGTGTTGAGGGTCAGCCTGAGGTGTCTTTGGATGTTATGGTTTTAGGTTTACATACTGTTGGTGTTGGTTCTTTACTTGGTGCTATTAATTTTATGGTCACTACTCAGAATATACGTTCTACTGCTGTTACTTTGGATCAAGTTAGTATATTTGTTTGGACTTCTTACTTGACTTCTTTTTTGTTGGTTTTATCTGTGCCTGTTTTAGCTGGTTCTCTTTTATTTTTATTGCTTGATCGTAATTTTAATACTTCTTTTTATGACACTACAAAGGGGGGTAAT…
AB178840_Cercopithifilaria_crassa	TTTCCTCGTGTTAATGCTTTATCTTTTTGATTTACTTTTGTGGCTTTGACTATGGTTTATGAATCTTTTTTTGTTGGAGGAGGAGCAGGTGGTAGTTGGACTTTGTATCCTCCTCTTAGGGTGGAAGGTCAGCCTGAGTTGTCTTTGGATGTTATAATTTTGGGTTTGCATACTGTTGGAATTGGTTCTTTATTGGGAGCTATTAACTTTATGGTAACTACTCATAATATGCGGGCTACTGCTGTTACTCTTGATCAGGTTAGTATGTTTGTTTGAACTTCTTATTTGACTTCTTTTTTGTTGGTTTTGTCTGTTCCTGTGTTGGCTGGATCTCTTTTGTTTTTATTGCTTGATCGTAATTTTAATACTTCTTTTTATGATACTAGAAAGGGAGGTAAT…
AB178853_Cercopithifilaria_tumidicervicata	TTTCCTCGTGTCAATGCTTTATCTTTTTGGTTTACTTTTGTGGCTTTGGTTATGGTTTATGAGTCTTTTTTTGTGGGGGGCGGTCCTGGCAGTAGTTGGACTCTTTATCCTCCTTTGAGTGTTGAAGGTCAACCTGAGGTTTCTTTGGATATTATGATCTTGGGATTGCATACTGTTGGGATTGGGTCTTTGCTTGGTGCTATTAATTTTATAGTTACTACTCACAATATGCGTGCCACTGCTGTGACTCTTGATCAGGTGAGGATGTTTGTTTGGACTTCTTATTTGACTTCTTTTTTGTTGGTTTTGTCTGTTCCTGTTTTGGCTGGTTCTCTTTTGTTTTTGTTGTTTGATCGTAATTTTAATACTTCTTTTTATGATACAAGAAAGGGGGGTAAT…
AM749258_Cercopithifilaria_tumidicervicata	TTTCCTCGTGTCAATGCTTTATCTTTTTGGTTTACTTTTGTAGCTTTGGTTATAGTTTATGAGTCTTTTTTTGTAGGGGGCGGTCCTAGCAGTAGTTGGACTCTTTATCCTCCTTTGAGTGTTGAAGGTCAACCTGAAGTTTCTTTGGATATTATGATCTTGGGATTGCATACTGTTGGGATTGGGTCTTTGCTTGGTGCTATTAATTTTATAGTTACTACTCACAATATGCGTGCCACTGCTGTGACTCTTGATCAGGTGAGGATGTTTGTTTGGACTTCTTATTTGACTTCTTTTTTGTTGGTTTTGTCTGTTCCTGTTTTGGCTGGTTCTCTTTTGTTTTTGTTGTTCGATCGTAATTTTAATACTTCTTTTTATGATACAAGAAAGGGGGGTAAT…
AB178846_Cercopithifilaria_minuta	TTTCCTCGGGTTAATGCTTTGTCTTTTTGGTTTACTTTTGTAGCTTTGGTTATGGTTTATGAGTCTTTTTTTGTGGGGGGTGGTCCTGGTAGTAGTTGGACTTTGTATCCTCCTTTGAGTGTTGAGGGTCAACCAGAAGTTTCTTTAGATATTATGATTTTGGGGCTACATACTGTAGGGATTGGATCTTTATTGGGTGCTATTAATTTTATGGTCACTACTCATAATATGCGTGCTACTGCTGTTACTCTTGATCAGGTGAGGATGTTTGTTTGAACTTCTTATTTGACTTCTTTTTTGTTGGTTTTGTCTGTTCCTGTTTTAGCTGGGTCTCTTTTGTTTTTATTGCTTGATCGTAATTTTAATACTTCTTTTTACGATACTAGAAATGGGGGCAAT…
AM749252_Cercopithifilaria_minuta	TTTCCTCGGGTTAATGCTTTGTCTTTTTGGTTTACTTTTGTAGCTTTGGTTATGGTTTATGAGTCTTTTTTTAGTGGGGGAGTCCCTGGTAGTAGTTGGACTTTGTATCCTCCTTTGAGTGTTGAGGGTCAACCAGAAGTTTCTTTAGATATTATGATTTTGGGGTTGCATACTGTAGGGATTGGATCTTTATTGGGTGCTATTAATTTTATGGTTACTACTCATAATATGCGTGCTACTGCTGTTACTCTTGATCAGATGAGGATGTTTGTTTGAACTTCTTATTTGACTTCTTTTTTGTTGGTTTTGTCTGTTCCTGTTTTGGCTGGGTCTCTTTTGTTTTTATTGCTTGATCGTAATTTTAATACTTCTTTTTACGATACTAGAAATGGGGGCAAT…
AB178836_Cercopithifilaria_bulboidea	TTTCCTCGTGTTAATGCTTTGTCTTTTTGGTTTACTTTTGTGGCTTTGATTATGGTTTATGAGTCTTTTTTTGTAGGGGGAGGTCCTGGTAGTAGTTGGACTCTTTATCCTCCTTTAAGTGTTGAAGGTCAGCCAGAGGCTTCTTTAGATGTTATGATTTTAGGTTTACATACTGTTGGTATTGGTTCTTTGTTGGGTTCTATTAATTTTATGGTGACTACTCATAATATGCGTGCTACGGCTGTTACTCTTGATCAGGTGAGTATGTTTGTTTGAACTTCTTATTTAACTTCTTTTTTATTAGTTTTGTCTGTTCCTGTTTTGGCAGGGTCTCTTTTGTTTTTGTTACTTGATCGTAATTTTAATACTTCTTTTTATGACACTAGAAAGGGTGGAAAT…
AM749247_Cercopithifilaria_bulboidea	TTTCCTCGTGTTAATGCTTTGTCTTTTTGGTTTACTTTTGTGGCTTTGATTATGGTTTATGAGTCTTTTTTTGTAAGGGGAAGTCCTGGTAGTAGTTGGACTCTTTATCCTCCTTTAAGTGTTGAAGGTCAGCCAGAGGCTTCTTTAGATGTTATGATTTTAGGTTTACATACTGTTGGTATTGGCTCTTTGTTGGGTTCTATTAATTTTATGGTGACTACTCATAATATGCGTGCTACGGCTGTTACTCTTGATCAGGTGAGTATGTTCGTTTGAACTTCTTATTTAACTTCTTTTTTATTAGTTTTGTCTGTTCCTGTTTTGGCAGGGTCTCTTTTGTTTTTGTTACTTGATCGTAATTTTAATACTTCTTTTTATGACACTAGAAAGGGTGGAAAT…
AB178850_Cercopithifilaria_shohoi	TTTCCTCGTGTTAATGCTTTGTCTTTTTGATTTACTTTTGTGGCTTTAGTGATAGTTTATGAATCTTTTTTTGTTGGGGGGGGCCCTGGCAGTAGTTGAACCCTTTATCCTCCTTTAAGTGTGGAGGGTCAGCCGGAAGTTTCTTTAGATGTTATGATTTTAGGGCTGCATACTGTTGGTATTGGTTCTTTATTGGGTGCTATTAATTTTATAATTACTGTGCACAATATGCGTGCCACTGCTGTTACTCTTGATCAGGTGAGTATGTTTGTTTGAACTTCTTATTTAACTTCTTTTTTGCTAGTTTTATCTGTTCCTGTTTTAGCCGGTTCTCTTTTATTTTTGTTGCTTGATCGTAATTTTAATACTTCTTTTTATGATACTAGAAAGGGGGGAAAC…
AM749251_Cercopithifilaria_shohoi	TTTCCTCGTGTTAATGCTTTGTCTTTTTGATTTACTTTTGTGGCTTTAGTGATAATTTATGAATCTTTTTTTGTTGGGGGGGGGCCTGGCAGTAGTTGAACCCTTTACCCTCCTTTAAGTGTGGAGGGTCAGCCGGAAGTTTCTTTAGATGTTATGATTTTAGGGCTACATACTGTTGGTATTGGTTCTTTATTGGGTGCTATTAATTTTATAATTACTGTGCATAATATGCGTGCCACTGCTGTTACTCTTGATCAGGTGAGTATGTTTGTTTGAACTTCTTATTTAACTTCTTTTTTGCTAGTTTTATCTGTTCCTGTTTTAGCCGGCTCTCTTTTATTTTTGTTGCTTGACCGTAATTTTAATACTTCTTTTTATGATACTAGAAAGGGGGGAAAC…
AB178849_Cercopithifilaria_multicauda	TTTCCTCGTGTTAATGCTTTATCTTTTTGGTTTACTTTTGTAGCTTTATTGATGGTTTATGAGTCTTTTTTTGTTGGCGGTGGACCAGGTAGAAGTTGGACTATTTATCCTCCTTTAAGGGTGGAAGGTCAGCCTGAGGTATCTTTGGATGTTATGATTTTGGGGTTGCATACTGTAGGTATTGGTTCTTTGTTGGGTGCTATTAATTTTATGGTTACTACTCATAATATGCGGGCTACTGCTGTTACTCTTGATCAGGTGAGAATGTTTGTTTGAACTTCTTATTTAACTTCTTTTCTGTTGGTTTTGTCAGTGCCTGTTTTAGCAGGTTCTCTTTTGTTTTTGTTGTTGGATCGTAATTTTAATACTTCTTTTTATGATACTAGGAAGGGGGGAAAT…
AM749255_Cercopithifilaria_multicauda	TTTCCTCGTGTTAATGCTTTATCTTTTTGGTTTACTTTTGTAGCTTTATTGATGGTTTATGAGTCTTTTTTTGTTGGCGGAGGACCAGGTAGAAGTTGGACTATTTATCCTCCTTTAAGGGTGGAAGGTCAGCCTGAGGTATCTTTGGATGTTATGATTTTGGGGTTGCATACTGTAGGTATTGGTTCTTTGTTGGGTGCTATTAATTTTATGGTTACTACTCATAATATGCGGGCTACTGCTGTTACTCTTGATCAGGTGAGAATGTTTGTTTGAACTTCTTATTTAACTTCTTTTCTGTTGGTTTTGTCAGTGCCTGTTTTAGCAGGTTCTCTTTTGTTTTTGTTGTTGGATCGTAATTTTAATACTTCTTTTTATGATACTAGGAAGGGGGGAAAT…
KC167357_Onchocerca_ramachandrini	TTTCCTCGTATTAATGCTTTGTCTTTTTGGTTTACTTTTTCGGCTTTGTTGATGGTTTATCAATCTTTTTTTATTGGAGGGGGACCCGGAAGTAGTTGAACTTTTTATCCTCCTTTAAGGGTAGAGGGTCAGCCAGAGTTATCTTTGGATACTATAATTTTGGGTTTGCATACTGTTGGTATCGGATCTTTGTTAGGTGCTATTAATTTTATGGTCACTACTCAGAATATGCGGTCTACAGCTGTGACTTTGGATCAAATTAGTATATTTGTTTGGACTTCTTATTTGACTTCTTTTTTATTAGTTTTGTCTGTTCCTATTTTGGCTGGATCTTTGCTTTTTTTATTGTTAGATCGTAATTTTAATACTTCTTTTTATGATACTAAAAAGGGAGGAAAC…
KC167356_Onchocerca_ramachandrini	TTTCCTCGTATTAATGCTTTGTCTTTTTGGTTTACTTTTTCGGCTTTGTTGATGGTTTATCAATCTTTTTTTATTGGAGGGGGACCCGGAAGTAGTTGAACTTTTTATCCTCCTTTAAGGGTAGAGGGTCAGCCAGAGTTATCTTTGGATACTATAATTTTGGGTTTGCATACTGTTGGTATCGGATCTTTGTTAGGTGCTATTAATTTTATGGTCACTACTCAGAATATACGGTCTACAGCTGTGACTTTGGATCAAATTAGTATATTTGTTTGGACTTCTTATTTGACTTCTTTTTTATTAGTTTTGTCTGTTCCTATTTTGGCTGGATCTTTGCTTTTTTTATTGTTAGATCGTAATTTTAATACTTCTTTTTATGATACTAAAAAGGGAGGAAAC…
MT262502_Onchocerca_sp	TTTCCTCGTGTGAATGCTTTATCTTTTTGGTTTACTTTTGTGGCTTTATTAATGGTTTATCAGTCTTTTTTTATTGGAGGTGGACCGGGAAGAAGTTGAACTTTTTATCCTCCACTTAGTATTGAGGGGCAGCCGGAATTATCTTTAGATACTATAATTTTGGGTCTTCATACTGTAGGTATTGGTTCTTTGTTAGGAGCTATTAATTTTATGGTTACTACTCAAAATATGCGTTCTACAGCTGTAACTTTGGATCAAATTAGTATGTTTGTATGAACTTCTTATTTGACTTCTTTTTTATTAGTTTTGTCTGTGCCTATTTTGGCTGGTTCTTTGTTGTTTTTATTGTTGGATCGTAATTTTAATACTTCTTTTTACGACACTAAAAAGGGGGGTAAT…
MT262496_Onchocerca_sp	TTTCCTCGTGTGAATGCTCTATCTTTTTGGTTTACTTTTGTGGCTTTATTAATGGTTTATCAGTCTTTTTTTATTGGAGGTGGACCGGGAAGAAGTTGAACTTTTTATCCTCCACTTAGTATTGAGGGGCAGCCGGAATTATCTTTAGACACTATAATTTTGGGTCTTCATACTGTAGGTATTGGTTCTTTGTTAGGAGCTATTAATTTCATGGTTACTACTCAAAATATGCGTTCTACAGCTGTAACTTTGGATCAAATTAGTATGTTTGTATGAACTTCTTATTTGACTTCTTTTTTATTAGTTTTGTCTGTGCCTATTTTGGCTGGTTCTTTGTTGTTTTTATTGTTGGATCGTAATTTTAATACTTCTTTTTACGATACTAAAAAGGGGGGTAAC…
KX853324_Onchocerca_cervipedis	TTTCCTCGTTTGAATGCCTTGTCTTTTTGGTTTACTTTTGTAGCTTTGTTGATAGTTTATCAATCTTTTTTTATTGGAGGTGGACCTGGTAGTAGTTGGACATTTTATCCTCCTCTTAGGGTTGAAGGTCAACCGGAGTTATCTTTGGATACTATAATTTTGGGTTTGCATACTGTAGGTATTGGTTCTTTGTTGGGTGCTATTAATTTTATAGTGACTACTCAGAATATGCGTTCTACTGCTGTGACTTTGGATCAAATTAGTATGTTTGTTTGAACGTCTTATTTGACTTCTTTTTTGTTAGTATTATCTGTACCTGTTTTGGCGGGTTCTTTACTATTTTTGTTGTTGGATCGTAATTTTAATACTTCTTTTTATGATACTAAGAAGGGGGGTAAT…
KP760174_Cardiofilaria_pavlovskyi	TTTCCTCGTGTTAATGCGTTGTCTTTTTGATTTACTTTTGTTGCTTTATTAATGGTTTATCAATCTTTTTTTATTGGAGGAGGTCCGGGTAGAAGTTGAACTTTTTATCCTCCTTTAAGAATTGAAGGTCAACCTGAAATATCTTTAGATGTTATAATTTTAGGTTTGCATACTGTTGGTATTGCTTCTTTGTTGGGGGCTATTAATTTTATGGTTACCGTTCAAAATATACGTTCTATTGCTATGACTATAGATCAAGTTAGTATGTTTGTTTGAACATCTTATTTAACTTCTTTTTTATTGGTTTTATCTGTTCCTGTCCTAGCTGGTTCTTTATTGTTTTTATTGCTTGATCGTAATTTTAATACTTCTTTTTATGATACTAAAAAGGGGGGTAAT…
HM773029_Chandlerella_quiscali	TTTCCTCGTGTTAATGCTATATCTTTTTGATTTACTTTTGTAGCTTTAGTTATGGTTTATCATTCTTTTTTTATTGGTGGTGGCCCTGGTAGAAGTTGAACTTTTTATCCACCATTAAGTGTTGAAGGTCAGCCTGAAGTTTCTTTGGATGTTATAATTTTAGGTTTACATACTGTTGGTATTGGTTCTTTGTTAGGTTCTATTAATTTTATGGTTACTGTTCAAAATATGCGTTCTAGTTCTATTACTTTAGATCAGATTAGGATGTTTGTTTGAACTTCTTATTTAACTTCTTTTTTATTGTTACTGTCTGTTCCTGTATTGGCTGGTTCTTTGTTATTTTTATTACTTGATCGTAATTTTAATACTTCTTTCTATGATACTAGAAAGGGAGGTAAT…
KJ612514_Filaria_sp	TTTCCGCGTGTTAATGCTTTATCTTTTTGGTTTACTTTTGTTGCTTTGGTTATGGTTTATCAATCTTTTTTTATTGGTGGTGGTCCTGGTAGAAGATGAACTTTTTACCCTCCTTTGAGTGTAGATGGTCAACCTGAAGTTTCTTTAGATGTTATGATTTTAGGTTTGCATACTGTAGGAATTGGTTCTTTGTTGGGTTCTATTAATTTTATAGTTACTGTTCAAAATATACGTTCTACTTCTGTTACTTTGGATTGTATTAGTATATTTGTTTGAACTTCTTATTTAACTTCTTTTTTATTGCTTTTATCTGTACCTGTTTTGGCTGGTTCATTGTTATTTTTATTATTGGATCGTAATTTTAATACTTCTTTTTATGATACTAGAAAGGGTGGAAAT…
DQ838571_Nematoda_sp	TTTCCTCGTGTTAATGCTTTATCTTTTTGGTTTACATTTGTAGCTTTATTAATGGTTTATCAATCTTTTTTTATTGGGGGAGGTCCTGGAAGTAGATGAACCTTCTACCCTCCTTTAAGGGTAGAAGGTCAGCCTGAGGTTTCTTTGGATGTTATGATTTTGGGGTTGCATACTGTTGGTATTGGTTCTTTGCTTGGTTCTATTAATTTTATGGTTACTACTCAGAATATGCGTTCTATTGCGGTAACTTTGGATCAGGTTAGTATGTTTGTTTGAACTTCTTACTTGACTTCTTTTTTGTTATTACTTTCTGTGCCGGTTTTGGCTGGGTCTTTGTTGTTTTTGCTTTTAGATCGTAATTTTAATACTTCTTTTTATGATGCTAAAAAGGGGGGAAAT…
DQ838570_Nematoda_sp	TTTCCTCGTGTTAATGCTTTATCTTTTTGGTTTACATTTGTAGCTTTATTAATGGTTTATCAATCTTTTTTTATTGGGGGAGGTCCTGGAAGTAGATGAACCTTCTACCCTCCTTTAAGGGTAGAAGGTCAGCCTGAGGTTTCTTTGGATGTTATGATTTTGGGGTTGCATACTGTTGGTATTGGTCCTTTGCTTGGTTCTATTAATTTTATGGTTACTACTCAGAATATGCGTTCTATTGCGGTAACTCTGGATCAGGTTAGTATGTTTGTTTGAACTTCTTACTTGACTTCTTTTTTGTTATTACTTTCTGTGCCGGTTTTGGCTGGGTCTTTGTCGTTTTTGCTTTTAGATCGTAATTTTAATACTTCTTTTTATGATGCTAAAAAGGGGGGAAAT…
KP760187_Foleyella_candezei	TTTCCTCGTTTGAATGCTTTATCTTTTTGATTTACTTTTTCTGCTTTGTTGATGGTTTACCAATCTTTTTTTATTGGAGGAGGTCCTGGTAGTAGTTGGACGTTTTACCCTCCGTTAAGAATTGAAGGTCAGCCTGAGCTATCTTTAGATTTGATGATTTTGGGCCTTCATACTGTTGGGATTAGTTCTTTGGTCGGTTCTATTAATTTTATGGTTACTATTCAAAATATACGTTCTGTTGCTGTCACTTTGGATCAGGTTAGTATATTTGTTTGAACTTCATATTTGACTTCTTTTTTATTATTGTTATCTGTTCCTGTTTTAGCTGGCTCTCTTTTGTTTTTATTACTAGATCGTAATTTTAATACTTCTTTTTATGATACAAAAAAGGGGGGTAAT…
JF461457_Cercopithifilaria_sp	TTTCCTCGTGTTAATGCTTTGTCTTTTTGGTTTACTTTTGTGGCATTTTTGAAAGTATATGAGTCTTTTTTTATCGGAGGGGGTGCTGGTAGCAGGTGGACTATTTATCCGCCGTTAAGTGTGGAAGGTCAACCTGAGTTGTCTTTGGATGTTATGGTTTTGGGTTTACATACTGCTGGTATTGGTTCTTTATTGGGTGCTATTAATTTTATGGTTACTACTCAGAATATGCGTGCTACTGCTGTCACTTTAGATCAGGCGAGTATGTTTGTTTGAACTTCTTATTTGACTTCTTTTTTGCTAGTTTTGTCTGTACCTGTTTTGGCCGGGTCTTTGTTGTTTTTATTGCTTGATCGTAATTTTAATACCTCTTTTTATGATACTAGAAAGGGGGGTAAC…
MT858751_Cercopithifilaria_bainae	TTTCCTCGTGTTAATGCTTTGTCTTTTTGGTTTACTTTTGTGGCCTTAGTGATAGTATATGAGTCTTTTTTTATCGGAGGGGGTGCTGGTAGAAGGTGGACTATTTATCCGCCGTTAAGTGTGGAAGGTCAACCTGAGTTGTCTTTGGATGTTATGGTTTTGGGTTTACATACTGCTGGTATTGGTTCTTTATTGGGTGCTATTAATTTTATGGTTACTACTCACAATATGCGTGCTACTGCTGTCACTTTAGATCAGGCGAGTATATTTGTTTGAACTTCTTATTTGACTTCTTTTTTGCTAGTTTTGTCTGTACCTGTTTTGGCCGGGTCTTTGTTGTTTTTATTGCTTGATCGTAATTTTAATACCTCTTTTTATGATACTACAAAGGGGGGTAAC…
KF270686_Cercopithifilaria_bainae	TTTCCTCGTGTTAATGCTTTGTCTTTTTGGTTTACTTTTGTGGCCTTAGTGATAGTATATGAGTCTTTTTTTATCGGAGGGGGTGCTGGTAGCAGGTGGACTATTTATCCGCCGTTAAGTGTGGAAGGTCAACCTGAGTTGTCTTTGGATGTTATGGTTTTGGGTTTACATACTGCTGGTATTGGTTCTTTATTGGGTGCTATTAATTTTATGGTTACTACTCAGAATATGCGTGCTACTGCTGTCACTTTAGATCAGGCGAGTATGTTTGTTTGAACTTCTTATTTGACTTCTTTTTTGCTAGTTTTGTCTGTACCTGTTTTGGCCGGGTCTTTGTTGTTTTTATTGCTTGATCGTAATTTTAATACCTCTTTTTATGATACTAGAAAGGGGGGTAAC…
AJ544867_Litomosoides_brasiliensis	TTTCCTCGTGTTAATGCTTTGTCTTTTTGGTTTACTTTTGTAGCTTTGTTGACTGTGTATCAGTCTTTTTTTGTGGGCGGTGGCCCTGGTAGTAGGTGGACTATTTACCCTCCTTTGAGGGTTGAGGGTCAGCCCGAGTTATCGTTGGATGTTATGATTTTGGGTTTGCATACTGTGGGTATTGGTTCTTTACTGGGTGCTATTAATTTTATGGTAACTATTCAGAATATGCGTTGTAGCGCTGTTACTTTAGATCAGGTTAGTATGTTTGTTTGGACTTCTTATTTAACTTCTTTTTTGCTGGTGTTGTCTGTGCCTGTTTTAGCTGGTTCTTTGTTGTTTTTGTTGTTTGATCGTAATTTTAATACTTCTTTTTATGACACTAGAAAGGGGGGTAAC…
KP760192_Litomosoides_hamletti	TTTCCTCGGTTGAATGCTTTGTCTTTTTGGCTTACTTTTGTAGCTTTGTTGGTTGTTTATCAGTCTTTTTTTGTTGGCGGAGGATCTGGTAGTAGGTGGACTATTTATCCTCCTTTAAGGGTGGCAGGTCAGCCTGAGTTATCTTTAGATGTTATGATTTTAGGTTTGCATGTTGTTGGCGTTGGTTCTTTATTAGGTTCTATTAATTTTATGGTAACTATTCAAAATATGCGTTGTAGGGCTGTTACTTTGGATCAAGTTAGTATGTTTGTTTGGACTTCTTATTTAACTTCTTTTTTATTGGTGTTGTCTATTCCTGTCTTGGCTGGGTCTTTGTTGTTTTTATTGCTTGATCGTAATTTTAATACTTCTTTTTATGATACTAGAAAGGGGGGCAAT…
AJ544868_Litomosoides_hamletti	TTTCCTCGGTTGAATGCTTTGTCTTTTTGGCTTACTTTTGTAGCTTTGTTGGTTGTTTATCAGTCCTTTTTTGTTGGCGGGGGATCTGGTAGTAGGTGAACTATTTATCCTCCTTTAAGGGTGGCAGGTCAGCCTGAGTTATCTTTAGATGTTATGATTTTAGGTTTGCATGTGTTAGGCGTTGGTTCTTTATTGGGTTCTATTAATTTTATGGTAACTATTCAAAATATGCGTTGCAGAGCTGTTACTTTGGATCAAGTTAGTATGTTTGTTTGGACTTCTTATTTAACTTCTTTTTTATTGGTGTTGTCTATTCCTGTCTTGGCTGGGTCTTTGCTGTTTTTATTGCTTGATCGTAATTTTAATACTTCTTTTTATGCCACTAGAAAGGGGGGTAAC…
KP760193_Litomosoides_solarii	TTTCCTCGTTTAAATGCTTTGTCTTTTTGGCTTACTTTTGTTGCTTTGTTTACTGTTTATCAGTCTTTTTTTATTGGAGGGGGGGCTGGAAGTAGTTGAACTATTTATCCTCCTTTGAGAGTTGATGGTCAGCCTGAGTTATCTTTGGATGTTATGGTGTTGGGTTTGCACACTGTGGGTGCTGGCTCTTTATTAGGTGCTATTAATTTCATAGTAACTATTCAGAATATGCGCTGTAGTGCTGTTACTTTGGATCAGGTTAGTATGTTTGTTTGGACTTCTTATTTAACTTCTTTTTTGCTGGTTTTGTCTATTCCTGTTTTGGCTGGTTCTTTGTTGTTTTTGTTATTGGATCGTAATTTTAATACTTCTTTTTATGAAACAAGTAGTGGTGGTAAT…
MW465772_Litomosoides_chandleri	TTTCCTCGTTTAAATGCTTTGTCTTTTTGACTTACTTTTGTAGCTTTATTGGTTGTTTATCAGTCTTTTTTTATTGGTGGTGGCTCTGGTAGTAGTTGGACTATTTACCCTCCTTTAAGAGTAATAGGACAGCCGGAGTTATCTTTAGATGTTATGATTCTAGGGTTACATGTAGTTGGTATTGGTTCTTTACTAGGTTCTATTAATTTTATAGTGACTATTCAGAATATACGATGTAGGGCTGTTACTTTAGATCAGGTTAGTATGTTTGTTTGAACATCTTATTTAACATCTTTTTTGTTGGTGTTATCTATTCCAGTTTTAGCTGGGTCTTTGTTGTTTCTTTTACTTGATCGTAATTTTAATACTTCTTTTTATGATACTAGTAATGGCGGTAAT…
KP728068_Litomosa_sp	TTTCCTCGTGTCAATGCTTTATCTTTTTGGTTTACTTTTGTTGCTTTATTGGTTGTTTATCAGTCTTTTTTTGTGGGTGGTGGTCCTGGTAGTAGTTGAACTTTTTATCCTCCTCTAAGTGTTGAAGGTCAACCCGAGATTTCTGTTGATGTTATGATTTTGGGTTTACATACTGTGGGTATTGGGTCATTGTTAGGTGCTATTAATTTTATGGTTACTGTTCAAAATATGCGTTCTATAGCTGTTACTTTGGACCAAATGAGAATGTTTGTTTGGACTTCTTATCTTACTTCTTTTTTATTGGTTTTATCGGTTCCAGTTTTGGCTGGTTCTTTGTTATTTTTATTGCTTGATCGTAATTTTAATACTTCTTTTTATGATGTTAGAAATGGTGGTAAT…
KP728063_Litomosa_sp	TTTCCTCGTGTCAATGCTTTATCTTTTTGGTTTACTTTTGTTGCTTTATTGGTTGTTTATCAGTCTTTTTTTGTAGGTGGTGGCCCTGGTAGTAGTTGAACTTTTTATCCTCCTCTAAGTGTTGAAGGTCAACCCGAGATTTCTGTTGATGTTATGATTTTGGGTTTACATACTGTGGGTATTGGGTCATTGTTAGGTGCTATTAATTTTATGGTTACTGTTCAAAATATGCGTTCTATAGCTGTTACTTTGGACCAAATGAGGATGTTTGTTTGGACTTCTTATCTTACTTCTTTTTTATTGGTTTTATCGGTTCCAGTTTTGGCTGGTTCTTTGTTATTTTTATTGCTTGATCGTAATTTTAATACTTCTTTTTATGATGTTAGAAATGGTGGTAAT…
KP728072_Litomosa_sp	TTTCCTCGTGTTAATGCTTTATCTTTTTGGTTTACTTTTGTTGCTTTATTGGTTGTTTATCAGTCTTTTTTTGTAGGTGGCGGCCCTGGTAGTAGTTGGACTTTTTATCCTCCTCTAAGTGTTGAAGGTCAACCTGAGATTTCTGTTGATGTTATGATTTTGGGCTTACATACTGTGGGTATTGGGTCATTGTTAGGTGCTATTAATTTTATGGTTACTGTTCAAAATATGCGTTCTATAGCTGTTACTTTGGATCAAATGAGGATGTTTGTTTGGACTTCTTACCTTACTTCTTTTTTATTGGTTTTATCAGTGCCAGTTTTGGCTGGCTCTTTGTTATTTTTATTGCTTGATCGTAATTTTAATACTTCTTTTTATGATGTTAGAAATGGTGGTAAT…
KP728081_Litomosa_sp	TTTCCTCGTGTTAATGCTCTATCTTTTTGGTTTACTTTTGTTGCTTTATTGGTTGTCTATCAGTCTTTTTTTGTAGGTGGTGGCCCTGGTAGTAGTTGAACTTTTTATCCTCCTTTAAGTGTCGAAGGTCAACCTGAGATTTCTGTTGACGTTATGATTTTGGGTCTACACACTGTGGGCATTGGATCATTGTTGGGTGCTATTAATTTTATAGTTACTGTTCAAAATATGCGTTCTATGGCTGTCACTTTGGACCAAATGAGGATGTTTGTTTGGACTTCTTATCTTACTTCTTTTTTATTGGTCTTATCAGTACCAGTTTTGGCTGGTTCTTTGTTATTTTTATTGCTTGATCGTAATTTTAATACTTCTTTTTATGATGTTAGAAACGGTGGTAAC…
KP728056_Litomosa_sp	TTTCCTCGTGTTAATGCTTTGTCTTTTTGGTTTACTTTTGTTGCTTTATTGGTTGTCTATCAGTCTTTTTTTGTAGGTGGTGGCCCTGGTAGTAGTTGAACTTTTTATCCTCCTTTAAGTGTTGAAGGTCAACCTGAGATTTCTGTTGACGTTATGATTTTGGGTCTACACACTGTGGGTATTGGATCATTGTTGGGTGCTATTAATTTTATAGTTACTGTTCAAAATATGCGTTCTATGGCTGTCACTTTGGACCAAATGAGGATGTTTGTTTGGACTTCTTATCTTACTTCTTTTTTATTGGTCTTATCAGTACCAGTTTTGGCTGGTTCTTTGTTATTTTTATTGCTTGATCGTAATTTTAATACTTCTTTTTATGATGTTAGAAACGGTGGTAAC…
FM209528_Litomosa_chiropterorum	TTTCCTCGTGTTAATGCTTTGTCTTTTTGATTTACTTTTGTTGCTTTGTTGGTTGTTTATCAGTCTTTTTTTGTAGGCGGCGGCCCTGGTAGAAGTTGGACTTTTTATCCTCCTTTGAGTGTTGAGGGGCAGCCTGAGATGTCTGTAGATGTGATAATTTTGGGATTACATACTGTTGGTATTGGATCTTTGTTGGGTGCTATTAATTTTATGGTTACTGTTCAAAATATGCGTTCTATTGCTGTTACTTTGGATCAAATGAGGATATTTGTTTGAACTTCTTATTTAACTTCTTTTTTGTTGGTTTTGTCTGTGCCGGTTTTGGCTGGTTCTCTTTTGTTTTTGTTGCTTGATCGTAATTTTAATACTTCTTTTTATGATGTTAGAAATGGGGGTAAT…
FM209531_Litomosa_chiropterorum	TTTCCTCGTGTTAATGCTTTGTCTTTTTGATTTACTTTTGTTGCTTTATTGGTTGTTTATCAGTCTTTTTTTGTAGGCGGCGGTCCTGGTAGAAGTTGGACTTTTTATCCTCCTTTGAGTGTTGAGGGGCAGCCTGAGATGTCTGTAGATGTGATAATTTTGGGTTTACATACTGTTGGTATTGGATCTTTGTTGGGTGCTATTAATTTTATGGTTACTGTTCAAAATATGCGTTCTATTGCTGTTACTTTGGATCAAATGAGGATATTTGTTTGAACGTCTTATTTAACTTCTTTTTTGTTGGTTTTGTCTGTGCCTGTTTTGGCTGGTTCTCTTTTGTTTTTGTTGCTTGATCGTAATTTTAATACTTCTTTTTATGATGTTAGAAATGGGGGTAAT…
MH411205_Litomosa_sp	TTTCCTCGTGTTAATGCTTTGTCTTTTTGGTTTACTTTTTCAGCTTTGTTAGTTGTTTATCAGTCTTTTTTTGTTGGAGGTGGTCCTGGTAGTAGTTGAACTTTCTATCCTCCTCTAAGTACTGAAGGTCAGCCAGAGATATCTGTGGATGTTATGGTCTTGGGTTTGCATACTGTAGGTATTAGTTCTTTGTTAGGTGCTATTAATTTTATGGTTACTATCCAAAATATACGTTCTAGGGCTGTTACTTTGGATCAAATAAGTATGTTTGTTTGGACTTCTTATTTAACTTCTTTTCTACTGGTTTTGTCGGTGCCTGTTTTGGCTGGTTCTCTTTTGTTTTTATTGTTTGATCGTAATTTTAATACTTCTTTTTATGATGTTAGAAACGGGGGTAAT…
MT361687_Mansonella_perstans	TTTCCTCGTGTTAATGCTTTATCTTTTTGGGTTACTTTTTCTGCTTTGTTGATGGTTTATCAATCATTTTTTATTGGGAGTGGTCCTGGAAGTAGTTGAACTTTTTATCCTCCTCTTAGTACCGTTGGTCAGCCAGAGATGTCGTTAGATGTGATAATTTTAGGTCTCCACACTGTTGGTATTGGTTCTTTGTTAGGTGCTATTAATTTTATGGTCACTGTGCAGAATATACGTTCTGTTGCTGTTACTTTGGATCAGATTAGAATGTTTGTTTGAACTTCTTATTTAACTTCTTTTTTGTTAGTTTTATCTGTTCCTGTTTTAGCTGGGTCTTTATTGTTTTTGTTGATAGATCGTAATTTTAATACTTCTTTTTATGACACTAGTAAGGGGGGTAGG…
KU215907_Mansonella_perstans	TTTCCTCGTGTTAATGCTTTGTCTTTTTGGGTTACTTTTTCTGCTTTGTTGATGGTTTATCAATCATTTTTTATTGGGAGTGGTCCTGGAAGTAGTTGAACTTTTTATCCTCCTCTTAGTACTGTTGGTCAGCCAGAGATGTCATTAGATGTGATAATTTTAGGTCTTCATACTGTAGGTATTGGTTCTTTATTAGGTGCTATTAATTTTATGGTCACTGTGCAGAATATACGTTCTATTGCTGTTACTTTGGATCAGATTAGAATGTTTGTTTGAACTTCTTATTTAACTTCTTTTTTGCTGGTTTTATCTGTTCCTGTTTTGGCTGGGTCTTTATTATTTTTGTTGATAGATCGTAATTTTAATACTTCTTTTTATGATACTAGCAAGGGGGGTAGG…
LT623910_Mansonella_ozzardi	TTTCCTCGTGTTAATGCTTTATCTTTTTGGATTACTTTTTCTGCTTTATTGATAGTTTATCAGTCCTTTTTTATTGGTGGCGGTCCTGGAAGTAGATGGACTTTCTATCCGCCTCTTAGAACTGTGGGTCAGCCTGAAATATCTTTAGATGTTATAATTTTGGGTCTTCATACTGTTGGTATTGGTTCTTTATTGGGTTCTGTTAACTTTATAGTTACTGTGCAGAATATGCGCTCTATTGCTATAACTTTAGATCAGATTAGGATATTTGTTTGAACTTCTTATTTAACTTCTTTCTTATTGGTTTTATCTGTTCCTGTTTTGGCTGGTTCTTTATTGTTTTTATTGTTGGATCGAAATTTTAATACATCTTTTTATGATACTAGGAAGGGTGGTAGT…
KX932483_Mansonella_mariae	TTTCCTCGTGTTAATGCTTTATCGTTTTGGGTTACTTTTTCTGCTTTGTTGATGGTTTATCAGTCTTTTTTTATTGGTGGAGGTCCTGGTAGAAGGTGGACTTTTTATCCTCCTCTTAGAACTGTTGGTCAGCCTGAAATGTCGTTAGATGTTATAATTTTGGGTCTTCACACTGTGGGTATTGGTTCTTTATTGGGAGCCATTAATTTTATGGTTACTGTTCAGAATATACGTTCTATCGCAATGACTTTGGATCAAATTAGGATGTTTGTTTGGACTTCTTATTTAACTTCTTTTTTATTAGTGTTGTCTGTTCCTGTATTAGCTGGTTCTTTATTATTTTTATTGTTAGATCGAAATTTTAATACTTCTTTTTATGATACTAGTAAGGGTGGTAGA…
KY434309_Mansonella_dunni	TTTCCTCGTGTTAATGCTTTGTCTTTTTGAGTGACTTTTTCTGCTTTGGTTATAGTTTATCAATCTTTTTTTATTGGTGGTGGTCCTGGAAGAAGGTGGACTTTTTATCCTCCTCTTAGTACTGTAGGTCAGCCTGAGATATCTTTGGATGTTATAATTTTAGGTTTACATACTGTTGGTATTGGTTCTTTGTTAGGATCTATTAATTTTATGGTAACTGTTCAAAATATGCGCTCTGTTGCTATGACATTAGATCAAATTAGAATATTTGTTTGAACTTCTTATTTAACTTCTTTTTTATTAGTTTTGTCTGTGCCTGTTTTAGCTGGGTCTTTATTGTTTTTATTATTGGATCGTAATTTCAATACTTCTTTTTATGATACTAGTAAGGGGGGTAGT…
KY434307_Mansonella_dunni	TTTCCTCGTGTTAATGCTTTGTCTTTTTGAGTGACTTTTTCTGCTTTGGTTATAGTTTATCAATCTTTTTTTATTGGCGGTGGTCCTGGAAGAAGGTGGACTTTTTATCCTCCTCTTAGTACTGTAGGTCAGCCTGAGATATCTTTGGATGTTATAATTTTAGGTTTACATACTGTTGGTATTGGTTCTTTGTTAGGATCTATTAATTTTATGGTGACTGTTCAAAATATGCGCTCTGTTGCTATGACATTAGATCAAATTAGAATATTTGTTTGAACTTCTTATTTAACTTCTTTTTTATTAGTTTTGTCTGTGCCTGTTTTAGCTGGGTCTTTATTGTTTTTATTATTGGATCGTAATTTCAATACTTCTTTTTATGATACTAGTAAGGGTGGTAGT…
MT790214_Mansonella_sp	TTTCCTCGTATTAATGCTTTATCTTTTTGGGTTACTTTTTCTGCTCTTTTAATAGTTTATCAATCTTTTTTTATTGGAGGTGGGCCTGGAAGTAGTTGGACTTTTTATCCTCCTTTGAGTACTGTAGGTCAGCCTGAAATATCTTTGGATGTTATGATTTTGGGTCTCCATACTGTTGGGATTGGTTCTTTGTTGGGTTCTATTAATTTTATGGTTACTGTTCAAAATATACGTTCTGTGGCTGTTACATTAGATCAGGTTAGGATGTTTGTTTGGACTTCTTATTTGACTTCTTTTCTTTTATTGTTGTCGGTTCCTGTGTTAGCTGGTTCTTTATTATTTTTGTTGTTGGATCGTAATTTTAATACTTCTTTTTATGATACTAGAAAGGGCGGTAGG…
AM749278_Mansonella_atelensis	TTTCCTCGTGTTAATGCTTTATCTTTTTGAGTTACTTTTTCGGCTTTGTTAATGGTTTATCAGTCTTTTTTTATTGGTGGCGGTCCTGGGAGGAGGTGAACTTTTTACCCTCCATTAAGAACTGTTGGTCAGCCTGAGATGTCTTTGGATGTTATGATTCTAGGGTTGCATACCGTAGGCATTGGATCTTTATTGGGAGCTATTAATTTTATGGTCACTGTTCAAAATATGCGATCTATTGCTGTGACTTTGGATCAAATTAGGATGTTTGTTTGAACTTCCTATTTGACGTCTTTTTTGTTGGTTTTATCTGTTCCTGTATTGGCTGGATCTTTGTTATTTTTATTATTAGATCGAAATTTTAATACTTCGTTTTATGATACTAGAAAGGGTGGAAGT…
AM749279_Dipetalonema_gracile	TTTCCTCGTGTTAATGCTTTATCTTTTTGAGTTACTTTTTCGGCTTTGTTAATGGTTTATCAGTCTTTTTTTATTGGTGGCGGTCCTGGGAGGAGTTGAACTTTTTACCCTCCATTAAGAACTGTTGGTCAGCCTGAGATGTCTTTGGATGTTATGATTCTAGGGTTGCATACCGTAGGCATTGGATCTTTATTGGGAGCTATTAATTTTATGGTCACTGTTCAAAATATGCGATCTATTGCTGTGACTTTGGATCAAATTAGGATGTTTGTTTGAACTTCCTATTTGACGTCTTTTTTGTTGGTTTTATCTGTTCCTGTATTGGCTGGATCTTTGTTATTTTTATTATTAGATCGAAATTTTAATACTTCGTTTTATGATACTAGAAAGGGTGGAAGT…
KP760188_Icosiella_neglecta	TTTCCTCGTGTTAATGCTTTATCTTTTTGATTAACTTTTGTCGCTTTGATGATGGTTTATCAGTCTTTTTTTGTTGGTGGGGGTCCTGGCAGAAGTTGAACTATTTATCCACCTCTAAGTGTTGAAGGGCAACCTGAAATATCTTTAGATGTTATGATTCTTGGTTTACATACTGTAGGTATTGCTTCTATGTTGGGTGCTATTAATTTTATAGTTACTACTCAAAATATACGTTCTATTGCTGTAACTTTGGATCAAATAAGTATATTTGTTTGAACTTCTTATTTAACTTCTTTGTTGTTAGTTCTTTCTGTGCCTGTTTTGGCTGGTTCTTTGTTGTTTTTGTTGTTTGATCGTAATTTTAGTACTTCTTTTTATGACACTAAGAAGGGGGGTAAT…
KP760189_Icosiella_neglecta	TTTCCTCGTGTTAATGCTTTATCTTTTTGATTAACTTTTGTCGCTTTGATGATGGTTTATCAGTCTTTTTTTGTTGGCGGGGGTCCTGGCAGAAGTTGAACTATTTATCCACCTCTAAGTGTTGAAGGGCAACCTGAAATATCTTTAGATGTTATGATTCTTGGTTTACATACTGTAGGTATTGCTTCTATGTTGGGTGCTATTAATTTTATAGTTACTACTCAAAATATACGTTCTATTGCTGTAACTTTGGATCAAATAAGTATATTTGTTTGAACTTCTTATTTAACTTCTTTGTTGTTAGTTCTTTCTGTGCCTGTTTTGGCTGGTTCTTTGTTGTTTTTGTTGTTTGATCGTAATTTTAGTACTTCTTTTTATGACACTAAGAAGGGGGGTAAT…
KP760199_Ochoterenella_sp	TTTCCTCGTGTTAATGCTTTGTCTTTTTGGTTAACTTTAGTTGCTTTGTTTATGGTTTATGAGTCTTTTTTTATTGGGGGAGGGCCTGGTAGGAGTTGAACTATTTACCCTCCTTTGAGTGTTGAAGGGCAGCCTGAAATTTCTTTGGATGTAATGATTTTGGGTTTACATACTGTTGGGGTTAGTTCTCTTTTGGGGGCTATTAATTTTATGATTACTACACAGAATATGCGCTCTGTAGCTGTGACAATAGACCAGATGAGTTTATTTGTTTGGACTATGTATTTGACTTCTTTGTTGTTGGTGTTGTCTGTGCCTGTTTTGGCTGGTTCTTTGTTATTTTTGTTGTTGGATCGTAATTTTAATACTTCTTTTTATGATACTAAAAGTGGTGGTAAT…
KP760198_Ochoterenella_sp	TTTCCTCGTGTTAATGCTTTATCTTTTTGATTTACTTTAGTGGCTTTGTTCATGGTTTATGAGTCGTTTTTTATTGGAGGGGGTCCTGGTAGAAGGTGAACTATTTATCCTCCTTTAAGTGTAGAAGGACAGCCTGAAATTTCTTTGGATGTAATGATTTTGGGTTTGCATACTGTGGGTGTTAGTTCTCTTTTGGGGGCTATTAATTTTATAATTACTACCCAGAATATGCGTTCTGTAGCTGTGACAATGGACCAAATAAGTTTGTTTGTTTGAACTATGTATTTGACTTCTTTGTTATTAGTGTTGTCTGTGCCAGTTTTGGCAGGGTCTTTGTTATTTTTGTTATTGGATCGTAATTTTAATACTTCTTTTTATGATACTAAAAGAGGGGGTAAT…
AJ544878_Waltonella_sp	TTTCCTCGTGTTAACGCTTTATCTTTTTGATTCACTTTAGTTGCTTTGTTTATAGTTTATGAATCTTTTTTTATTGGTGGGGGTCCTGGTAGTAGTTGAACTATTTATCCTCCTTTAAGTGTAGAGGGTCAGCCTGAGGTTTCTTTGGATGTTATAATCTTAGGTTTGCATACTGTGGGGGCTAGTTCTCTTTTAGGGGCTATTAATTTTATGGTTACTGTCCAAAATATACGTTCTGTAGCTGTCACTATAGACCAGATAAGTTTATTTGTTTGGACTATGTATCTTACTTCTTTGTTGTTAGTTCTTTCTGTGCCGGTTTTGGCTGGTTCTTTGTTGTTTTTATTATTAGATCGTAATTTTAATACTTCTTTTTATGATACTAAAAGTGGTGGTAAT…
KP760176_Cruorifilaria_tuberocauda	TTTCCTCGTTTGAATGCTTTGTCTTTTTGGATTACTTTTGTTGCTTTGTTGATGGTTTACCAATCTTTTTTTGTTGGAGGGGGTCCAGGTAGTAGTTGAACTTTTTATCCTCCTTTAAGTGTTATTGGACAGCCTGAGTTATCTTTGGATTTGATGATTTTGGGTTTGCATACTGTTGGAATTGGCTCTTTGCTTGGTGCTATTAATTTTATGGTGACTATTCAAAATATACGTTCTATTGCTATTACTTTGGATCAGGTTAGGATGTTTGTTTGAACTTCTTATTTAACTTCTTTTTTGTTAGTGTTGTCCGTTCCTGTTTTGGCGGGTTCTCTTTTGTTTTTGTTGCTTGATCGTAATTTTAATACTTCTTTTTATGATACTAGTGGAGGGGGTAAT…
AJ544876_Acanthocheilonema_reconditum	TTTCCTCGTGTTAATGCTCTATCTTTTTGGGTTACTTTTGTATCTTTGTTTATGGTGTATCAGTCTTTTTTTGTTGGCGGTGGTCCAGGAAGTAGATGGACTTTGTATCCTCCTCTTAGTGTTGAGGGACAGCCAGAATTGTCTTTGGATACTATGGTGTTAGGTTTACATACTGTCGGGATTGGTTCTTTGCTTGGTGCTATTAATTTTATGGTCACTATCCAGAATATACGTTCTACTGCTGTTACTTTAGATCAGGTTAGTATGTTTGTTTGGACTTCTTATTTAACTTCGTTTTTGCTTGTTTTGTCTGTTCCAGTTTTGGCTGGTTCTCTTTTATTTTTGTTATTGGATCGTAATTTTAATACTTCTTTTTATGATCTAGTAAAGGGCGGTAAT…
JQ289993_Acanthocheilonema_delicata	TTTCCTCGTGTTAACGCTTTATCTTTTTGGGTTACTTTTGTGTCTTTATTTATAGTATATCAATCTTTTTTTGTTGGCGGCGGCCCGGGAAGTAGTTGAACTTTTTACCCACCTCTTAGTGTAGACGGTCAGCCGGAATTGTCTGTGGATAGTATGATTTTGGGTTTGCATACTGTTGGTTTGGGCTCTTTGCTTGGTGCTATTAATTTTATAATTACTATCCAGAATATACGTTCTACTGCTGTTACTTTAGATCAGGTTAGTATATTTGTTTGGACTTCTTATTTGACTTCGTTTTTGCTTGTTTTGTCTGTTCCTGTTTTGGCTGGTTCTTTTTTATTTTTGTTGTTAGATCGTAATTTTAATACTTCTTTTTATGACACTAGGAAGGGGGGCAAT…
HF583266_Acanthocheilonema_spirocauda	TTCCCTCGTGTTAATGCTTTGTCTTTTTGGATTACTTTTGTGGCTTTGTTTATAGTTTATCAGTCTTTTTTTGTTGGCGGGGGTCCTGGGAGTAGCTGAACTTTATACCCCCCTCTTAGTGTTGAGGGTCAGCCTGAATTGTCTTTGGATTCTATGGTTTTGGGTTTGCATACTGTTGGTTTAGGTTCTTTACTTGGTGCTATTAATTTTATGATTACTACTCAGAATATGCGTTCTACTGCTGTTACTTTGGACCAGGTTAGTATGTTTGTATGAACTTCTTATTTAACTTCTTTTTTGCTTGTTTTGTCAGTTCCTGTTTTAGCTGGTTCTCTTTTATTTTTGTTGTTAGATCGTAATTTTAATACTTCTTTTTATGATACTAGTAAGGGTGGTAAT…
MW033199_Acanthocheilonema_spirocauda	TTCCCTCGTGTTAATGCTTTGTCTTTTTGGATTACTTTTGTGGCTTTGTTTATAGTTTATCAGTCTTTTTTTGTTGGCGGGGGTCCTGGGAGTAGCTGAACTTTATACCCCCCTCTTAGTGTTGAGGGCCAGCCTGAATTGTCTTTGGATTCTATGGTTTTGGGTTTGCATACTGTTGGTTTAGGTTCTTTACTTGGTGCTATTAATTTTATGATTACTACTCAGAATATGCGTTCTACTGCTGTTACTTTGGACCAGGTTAGTATGTTTGTATGAACTTCTTATTTAACTTCTTTTTTGCTTGTTTTGTCAGTTCCTGTTTTAGCTGGTTCTCTTTTATTTTTGTTGTTAGATCGTAATTTTAATACTTCTTTTTATGATACTAGTAAGGGTGGTAAT…
AP017679_Acanthocheilonema_viteae	TTTCCTCGTATTAATGCTTTATCTTTTTGGGTTACTTTTGTATCTTTGTTTATGGTGTATCAGTCTTTTTTTGTAGGTAGTGGTCCTGGCGGTGGTTGGACTTTGTACCCTCCTCTTAGTGTTGAGGGTCAGCCTGAATTATCATTGGATTCTATAGTTTTAGGATTGCATACTGTTGGTTTGGGTTCTTTACTTGGTGCTATTAATTTTATGATTACTACTCAGAATATACGTTCCACTGCGGTTACTTTGGATCAAGTTAGAATGTTTGTTTGAACTTCTTATTTGACTTCATTTTTGCTTGTTTTATCTGTTCCTGTTTTGGCTGGTTCTTTTTTATTTTTATTATTGGATCGTAATTTTAATACTTCTTTTTATGATACTAGTAAGGGCGGAAAT…
FR823333_Aproctella_sp	TTTCCTCGTGTTAATGCTTTATCTTTTTGATTTACTTTTGTAGCTTTATTAATAGTGTATCAATCTTTTTTTATTGGTGGAGGACCTGGTAGAAGTTGAACTATTTATCCTCCTTTGAGAGTTGAGGGTCAACCTGAAATTTCCTTGGATGTTATAATTTTGGGTTTGCATACTGTAGGAATTGGTTCTTTATTGGGTTCTATTAATTTTATGGTAACTGTTCAAAATATACGTTCTATTGCTATAACTATGGATCAGGTTAGTATATTTGTTTGAACTTCTTATTTGACTTCCTTTTTGTTATTATTATCAGTACCAGTTTTAGCTGGTTCTTTATTATTTTTGTTGTTGGATCGTAATTTTAATACTTCTTTTTACGATACCAAAAAGGGAGGTAAT…
FR823334_Aproctella_sp	TTTCCTCGTGTTAATGCTTTATCTTTTTGATTTACTTTTGTAGCTTTATTAATAGTATATCAATCTTTTTTTATTGGTGGAGGACCTGGTAGAAGTTGAACTATTTATCCTCCTTTGAGAGTTGAGGGTCAACCTGAAATTTCCTTGGATGTTATAATTTTGGGTTTGCATACTGTAGGAATTGGTTCTTTATTGGGTTCTATTAATTTTATGGTAACTGTTCAAAATATACGTTCTATTGCTATAACTATGGATCAGGTTAGTATATTTGTTTGAACTTCTTATTTGACTTCCTTTTTGTTATTATTATCAGTACCAGTTTTAGCTGGTTCTTTATTATTTTTGTTGTTGGATCGTAATTTTAATACTTCTTTTTACGATACCAAAAAGGGAGGTAAT…
FR823331_Aproctella_sp	TTTCCTCGTGTTAATGCTTTATCTTTTTGATTTACTTTTGTAGCTTTATTAATAGTATATCAATCTTTTTTTATTGGTGGAGGACCTGGTAGAAGTTGAACTATCTATCCTCCTTTGAGAGTTGAGGGTCAACCTGAAATTTCCTTGGATGTTATAATTTTGGGTTTGCATACTGTAGGAATTGGTTCTTTATTGGGTTCTATTAATTTTATGGTAACTGTTCAAAATATACGTTCTATTGCTATAACTATGGATCAGGTTAGTATATTTGTTTGAACTTCTTATTTGACTTCCTTTTTGTTATTATTATCAGTACCAGTTTTAGCTGGTTCTTTATTATTTTTGTTGTTGGATCGTAATTTTAATACTTCTTTTTACGATACCAAAAAGGGAGGTAAT…
FR823332_Aproctella_sp	TTTCCTCGTGTTAATGCTTTATCTTTTTGATTTACTTTTGTAGCTTTATTAATAGTATATCAATCTTTTTTTATTGGTGGAGGACCTGGTAGGAGTTGAACTATCTATCCTCCTTTGAGAGTTGAGGGTCAACCTGAAATTTCCTTGGATGTTATAATTTTGGGTTTGCATACTGTAGGAATTGGTTCTTTATTGGGTTCTATTAATTTTATGGTAACTGTTCAAAATATACGTTCTATTGCTATAACTATGGATCAGGTTAGTATATTTGTTTGAACTTCTTATTTGACTTCCTTTTTGTTATTATTATCAGTACCAGTTTTAGCTGGTTCTTTATTATTTTTGTTGTTGGATCGTAATTTTAATACTTCTTTTTACGATACCAAAAAGGGAGGTAAT…
MN663140_Neofoleyellides_boerewors	TTCCCTCGTGTTAATGCTTTGTCTTATTGGTTTACTTTTGTTGCTCTTATTTTGGTTTATCAGTCTATTTTTATTGGTGGTGGACCGGGCAGAAGTTGAACTATTTATCCTCCTTTGAGGGTAGAGGGTCAACCAGAGATTTCTTTGGATGTAATGATTTTAGGTTTACATACTGTAGGTGTAAGTTCTTTATTGGGAGCTATTAATTTTATGGTAACTACTCAAAATATACGTTCTTCTAGTATTACTGTTGATCAGATGAGTATGTTTGTTTGAACTATGTATTTGACTTCTTTGCTTTTGGTTTTGTCTGTGCCTGTTTTAGCTGGTTCTTTGTTGTTTTTGTTGTTGGATCGTAATTTTAATACTTCTTTTTATGACACTAAGAATGGGGGTAAT…
MW774895_Neofoleyellides_sp	TTTCCTCGAGTTAATGCTTTGTCTTATTGATTTACTTTTGTTGCTCTTTTATTAGTTTATCAATCTTTATTTATTGGAGGTGGTCCCGGTAGTAGTTGAACTATCTATCCTCCTTTGAGTGTTGAGGGTCAGCCTGAAATTTCTTTAGATGTTATGATTGTTGGTTTGCATACTGTAGGTGTTAGTTCTTTATTGGGTGCTATTAATTTTATAGTTACTACTCAGAATATGCGTTCTTTGAGTGTTACTATTGATCAAATAAGGATATTTGTTTGAACTGTTTATCTGACTTCTTTGTTGTTAGTGTTATCTGTTCCTGTTTTGGCTGGTTCTCTTTTGTTTTTGTTATTGGATCGTAATTTTAATACTTCTTTTTATGATACTAAAAATGGGGGCAAT…
KP760211_Yatesia_hydrochoerus	TTTCCTCGTATTAATGCTTTGTCTTTTTGGGTTACTTTGTCTGCTTTGTTTATGGTTTATCAGTCTTTTTTTGTTGGTGGCGGTCCTGGTAGTAGTTGAACTTTGTATCCTCCTCTTAGAGTTGAGGGTCAACCTGAGTTATCTTTAGATATTATAGTTTTGGGATTGCATACTTCTGGTATTGGGTCTTTGTTGGGTGCTATTAATTTTATAGTTACTTGTCAGAATATGCGATCTACTGGTGTTACTTTGGATCAGTTGAGTATGTTTGTTTGAACTTCTTATTTAACTTCTTTTTTGTTAGTTTTATCCGTTCCGGTTTTAGCTGGTTCTCTTATTTTTTTATTACTTGATCGTAATTTTAATACTTCTTTTTATGACACTAATAATGGTGGTAGT…
KP760210_Yatesia_hydrochoerus	TTGCCTCGTATTAATGCTTTGTCTTTTTGGGTTACTTTGTCTGCTTTGTTTATGGTTTATCAGTCTTTTTTTGTTGGTGGCGGTCCTGGTAGTAGTTGAACTTTGTATCCTCCTCTTAGAGTTGAGGGTCAACCTGAGTTATCTTTAGATATTATAGTTTTGGGATTGCATACTTCTGGTATTGGGTCTTTGTTGGGTGCTATTAATTTTATAGTTACTTGTCAGAATATGCGATCTACTGGTGTTACTTTGGATCAGTTGAGTATGTTTGTTTGAACTTCTTATTTAACTTCTTTTTTGTTAGTTTTATCCGTTCCGGTTTTAGCTGGTTCTCTTATTTTTTTATTACTTGATCGTAATTTTAATACTTCTTTTTATGACACTAATAATGGTGGTAGT…
KR364884_Filarioidea_sp	TTTCCTCGTATTAATGCTTTATCTTTTTGGTTTACTTTTGTAGCTTTAGTAATAGTTTATCAGTCTTTTTTTATTGGTGGTGGTCCTGGTAGTAGTTGGACTTTGTATCCTCCGTTAAGAATTGAAGGTCAGCCAGAGTTGTCTTTGGATATGTTAATTTTAGGTTTGCATACTGTTGGTATTGGTTCTTTGTTGGGGGCTATTAATTTTATGGTGACTGTTCAGAATATACGTTGTACTGCTGTATCTTTTGATTATTTAAGTATGTTTGTTTGAACTTTATATTTGACTTCTTTTTTGTTAGTGTTGTCTATTCCTGTTTTGGCTGGGTCTTTATTGTTTTTGCTTTTAGATCGTAATTTTAATACTTCTTTTTATAATAGTGAGAGTGGTGGTAAT…
AM749281_Piratuba_scaffi	TTTCCTCGGTTAAATGCTTTATCTTTTTGATTAACTTTTGTTGCTATAATTATAGTTTGTCAATCTTTTTTTATTGGTGGTGGGTCTGGTGTTAGTTGAACTATGTATCCTCCTCTTAGTGTTGATGGTCAGCCTGAAGTTTCTTTAGATGTTATAATTTTAGGTTTACATACTGTTGGTTTAGGATCTTTAATTGGAGCTATTAATTTTATAATTACTGTACAAAATATACGATCTGTTGCTGTTACTTTGGATCAAATTAGTTTGTTTGTATGAACTATCTATCTCACGTCTGTTTTGTTAATTTTGTCTATTCCTATTTTAGCTGGTTCTTTATTATTTTTATTGCTTGATCGTAATTTTAGTACTTCTTTTTATGACACTACTAATGGTGGTAAT…
KP760204_Oswaldofilaria_chabaudi	TTTCCTCGGCTAAATGCATTATCTTTTTGATTGACTTTTTCTGCCTTGATTATGGTCTATCAATCTTTTTTTGTTGGCGGCGGTGCTGGTGGTAGCTGGACACTATATCCTCCTCTTAGTATTGAGGGGCAGCCTGAGGTATCTTTAGATGTTATAGTGATTGGACTTCACACTGTTGGTGTTAGTTCTTTGCTAGGTGCTATTAACTTCATAGTCACTACTCAAAATATGCGCTCTGTGGCTGTTACTTTGGATCAAGTTAGCTTATTTGTATGGACTACATATTTAACTTCTATATTGTTAGTGTTATCTGTACCTGTATTGGCTGGCTCTTTGTTGTTTTTATTGCTTGATCGTAATTTTAATACTTCCTTTTATGATACAAAAAAGGGGGGCAAT…
KP728058_Litomosoides_sp	TTTCCTCGTATGAATGCTTTGTCTTTTTGGATTACTTTTTTTTCTTTGTTAATTGTATACCAATCATTTTTTGTAGGTGGTGGGCCTGGTAGTAGTTGAACTATTTACCCACCATTAAGTGTTGAGGGTCAACCTGAGTTGTCTTTAGATTTAATGATTTTAGGTTTACATAGTGTAGGAATTGGTTCTTTGTTGGGTTCTATTAATTTTATGGTGACTATCCAAAATATGCGCTCTAGTGCTGTGACTTTGGATCAGATTAGGATATTTGTTTGAACTTCTTATTTGACTTCTTTTTTGTTGGTTTTGTCTGTACCTGTTTTGGCTGGTTCTCTTTTGTTTTTGTTATTGGATCGTAATTTTAATACTTCTTTTTACGATACTAGTAAGGGTGGTAAC…
AJ544871_Litomosa_westi	TTTCCTCGAGTTAATGCTTTGTCTTTTTGATTTACTTTGGTTTCTTTGTTTATTGTTTATCAATCTTTTTTTGTAGGTAGTGGGCCTGGGAGTAGCTGGACTATTTATCCTCCTCTTAGTGTTGAGGGTCATCCTGAATTGTCTTTGGATTTTATGATTTTGGGTTTACATGTGGTAGGTGTTGGTTCTTTGTTGGGTTCTATTAATTTTATGGTGACTATTCAGAATATGCGTTCTAGTTTTGTGGTTTTAGATCAAATTAGTATGTTTGTTTGAACTTCTTATTTGACTTCTTTTTTGTTGGTTTTATCTGTTCCTGTGTTGGCGGGTTCTCTTTTATTTTTGTTGTCAGATCGTAATTTTAATACTTCGTTTTATGATATTAGTAAAGGAGGTAAT…
MW465764_Litomosa_westi	TTTCCTCGGGTTAATGCTTTATCTTTTTGGTTTACCTTGGTTTCTTTATTTATTGTTTATCAATCTTTTTTTGTAGGTAGTGGACCTGGAAGTAGTTGAACTATTTATCCTCCGCTTAGTATTGAGGGTCATCCTGAGTTGTCTTTAGATTTTATGATTTTAGGTTTACATGTAGTAGGTATTGGTTCTTTGCTGGGATCTATTAATTTTATGGTGACTATTCAGAATATGCGTTCTAGGTTTGTAGTTTTAGATCAGATTAGTATGTTTGTTTGGACTTCTTATTTGACTTCTTTTTTGTTAGTTTTATCTGTTCCTGTTTTGGCAGGTTCTCTTTTATTTTTATTATTAGATCGTAATTTTAATACTTCATTTTATGATATTAGTAAGGGAGGTAAT…
MW465776_Litomosoides_scotti	TTTCCTCGGTTGAATGCTTTGTCTTTTTGGATTACTTTTGTGGCTTTAATAATTGTTTATCAGTCTTTTTTTGTTGGTGGGGGCCCAGGTAGTAGTTGGACAATTTACCCTCCTTTGAGAGTGGTTGGGCAACCAGAATTGTCTTTGGATGTGATAATTTTGGGTTTGCATGTGGTTGGTATTGGATCTTTATTGGGCTCTATCAATTTTATGGTTACGATTCAAAATATGCGCTGTAGGGCTGTGACTTTAGATCAGGCGAGTATGTTTGTTTGAACTTCTTATTTGACTTCCTTTTTGTTAGTCTTATCTGTTCCAGTGTTAGCAGGTTCTTTGTTGTTTTTGTTGTTGGATCGTAATTTTAATACTTCTTTTTATGATGTTAGTAGCGGGGGCAAT…
AP017689_Litomosoides_sigmodontis	TTTCCTCGGTTGAATGCTTTATCTTTTTGGATTACTTTTGTAGCTTTAATAATTGTTTATCAGTCTTTTTTTGTTGGGGGTGGTCCTGGTAGTAGCTGAACAATTTATCCTCCTTTGAGGGTAGTTGGTCAACCGGAATTATCTTTGGATTTAATGATTTTGGGGTTACATGTAGTTGGTATTGGTTCTTTGTTGGGTTCTATTAATTTTATGGTTACTATCCAGAATATACGTTGTAGGGCGGTTACATTAGACCAGGCCAGTATGTTTGTTTGAACTTCTTATTTGACTTCTTTTTTGTTGGTGCTCTCTGTTCCGGTGTTGGCGGGTTCTTTGCTATTTCTGTTACTTGATCGTAATTTTAATACTTCTTTTTATGATGTTAGTAGAGGGGGGAAC…
MW465769_Litomosoides_esslingeri	TTTCCTCGTTTGAATGCTTTGTCTTTTTGGGTTACTTTTGTGGCTTTAGTGATTGTTTATCAGTCTTTTTTTGTCGGGGGAGGTCCTGGTAGTAGTTGAACAATTTATCCTCCTTTGAGGGTGGCTGGGCAACCGGAGTTGTCTTTGGATTTGATGATTTTAGGGCTACATGTGGTCGGTGTTGGTTCTTTGTTAGGCTCTATTAATTTTATGGTTACGATTCAAAATATACGTTGTAGGGCGGTTACGCTAGACCAAGCGAGTATGTTTGTTTGAACTTCTTATTTGACTTCTTTTTTATTGGTATTGTCTGTTCCGGTGTTAGCTGGTTCTCTGTTGTTTTTGTTACTTGATCGTAATTTTAATACTTCTTTTTATGATGTTGGCAGTGGGGGGAAT…
MW465770_Litomosoides_esslingeri	TTTCCTCGTTTGAATGCTTTGTCTTTTTGGGTTACTTTTGTGGCTTTAGTGATTGTTTATCAGTCTTTTTTTGTCGGGGGAGGTCCTGGTAGTAGTTGAACAATTTATCCTCCTTTGAGGGTGGCTGGGCAACCGGAGTTGTCTTTGGATTTGATGATTTTAGGGCTACATGTGGTCGGTGTTGGTTCTTTGTTAGGCTCTATTAATTTTATGGTTACGATTCAAAATATACGTTGTAGGGCGGTTACGCTAGACCAAGCGAGTATGTTTGTTTGAACTTCTTATTTGACTTCTTTTTTATTGGTATTGTCTGTTCCGGTGTTAGCTGGTTCTCTGTTGTTTTTGTTGCTTGATCGTAATTTTAATACTTCTTTTTATGATGTTGGCAGTGGGGGGAAT…
AJ544870_Litomosoides_galizai	TTTCCTCGGTTGAATGCTTTGTCTTTTTGGATTACTTTTGTAGCTTTAATGATTGTTTATCAGTCTTTTTTTGTCGGAGGAGGGCCTGGTAGTAGTTGAACAATTTATCCTCCTTTGAGAGTGGCTGGGCAACCAGAATTGTCTTTGGATTTGATGATTTTAGGGTTACATGTGGTCGGTGTTGGTTCTTTGTTAGGTTCTATTAATTTTATGGTAACTATTCAGAATATGCGTTGCAGGGTGGTTACGTTAGACCAGGCGAGTATGTTTGTTTGAACTTCTTATTTGACTTCTTTTTTATTGGTATTGTCTGTTCCGGTATTGGCGGGTTCTTTGTTGTTTTTGTTACTTGATCGTAATTTTAATACTTCTTTTTATGATGTCGGCAGTGGTGGGAGC…
MW465771_Litomosoides_sp	TTTCCTCGTTTGAATGCTTTGTCTTTTTGGGTTACTTTTGTAGCTTTAATAATTGTTTATCAGTCTTTTTTTGTTGGAGGTGGGCCTGGAAGTAGTTGGACAATTTATCCTCCTTTAAGGGTGATTGGACAGCCGGAGTTGTCTTTGGATGTAATAATTTTAGGTTTACATGTGGTTGGTATTGGGTCTTTATTGGGTTCTATTAATTTTATAGTGACAATTCAAAATATGCGTTGTAGGGCTGTTACTTTGGATCAGGCGAGTATATTTGTTTGGACTTCTTATTTAACTTCATTTTTATTGGTTTTGTCTGTTCCGGTGTTAGCTGGTTCTTTGTTATTTTTATTGCTTGATCGTAATTTTAATACTTCTTTTTATGATGTTGTAAATGGGGGTAAC…
AM749265_Mansonella_perforata	TTTCCTCGTGTAAATGCGTTGTCTTTTTGGGTTACTTTTGTAGCGTTATTAATAGTATATCAGTCTTTTTTTGTTGGTGGTGGACCAGGTAGAAGTTGAACTTTTTATCCTCCACTGAGTACTGTGGGTCAACCAGAAGTATCTTTAGATTTAATAATTTTAGGTCTTCATACTGTTGGTGTTGGGTCTTTATTAGGTTCCATTAATTTTATGGTAACTGTTCAAAATATGCGTTCTATTGCTATGACATTGGATCAGGTAAGGATGTTTGTTTGAACTTCTTATTTGACTTCTTTTCTTTTATTGTTATCTGTTCCTGTTTTGGCTGGTTCTTTGTTATTTTTGTTACTTGATCGTAATTTTAATACTTCTTTTTATGATACTAATAAGGGGGGTAGA…
KP760206_Pelecitus_fulicaeatrae	TTTCCTCGTTTAAATGCTTTGTCTTTTTGGTTTACTTTTGTGGCTTTAGTTATGGTATACCATTCTTTTTTTATTGGAGGGGGGCCTGGGAGTAGTTGGACGTTTTATCCTCCTTTAAGAGTGGAAGGACAACCTGAGCTGTCATTGGATGTTATGATTTTGGGCTTACATACAGTTGGCATTGGTTCATTGATTGGATCTATTAACTTTATGGTTACTACTCAAAATATGCGTTCTATTGCTGTGACATTAGATCAGGTGAGTATGTTTGTTTGGACTTCTTATTTAACTTCTTTTTTATTGTTGTTATCTGTGCCTGTCTTAGCTGGTTCTTTGTTGTTTTTGTTATTGGATCGTAATTTTAATACTTCTTTTTATGATACAAGGAAGGGGGGTAAT…
AM749296_Nematoda_sp	TTTCCTCGTGTTAATGCTTTGTCTTTTTGGGTAACTTTAGTAGCTTTATTTTTGGTTTATTATTCATTTTTTATTGGTGGTGGAGCTGGTGGTAGATGAGTTTTGTATCCTCCTTTAAGTGTTGAGGGTCAACCAGAGGTTTCTATGGATGTGATAATTTTGGGTTTGCATACTGTAGGTGTTGGATCTCTTTTAGGGGCTATTAATTTTATGGTTACTGTGCAGAATATGCGTTCTATTGCTGTTACTTTGGATCAGATGAGAATGTTTGTTTGAACTATGTATCTAACTTCTTTATTGTTGTTGTTATCGATTCCTGTATTGGCTGGTTCTTTATTGTTTTTGTTGTTGGATCGTAATTTTAATACTTCTTTTTATGATACTAAGAGTGGTGGTAAT…
KU761590_Filaria_martis	TTTCCTCGTATTAATGCTTTATCTTTTTGGTTAACTTTAGTGGCTTTGTTTATGGTATATGGTTCTTTTTTTATTGGTAATGGTCCTGGAAGTAGTTGAACTTTATATCCTCCTTTAAGTGTCGATGGTCATCCGGATATGTCTTTAGATAGAATGATTTTAAGTTTGCATACTGTTGGGGCTGGTTCTTTATTAGGTGCTATTAATTTTATGGTTACTGTTCAGAATATGCGTTCTACAGCAGTTACTTTAGATCAGTTGAGTATGTTTGTTTGAACTACTTATTTAACTTCTGTGTTAATTTTGTTATCAGTACCTGTTTTAGCTGGTTCTTTGTTATTTTTGTTATTAGATCGTAATTTTGGTGGATCTTTTTATGATTCTAGTAGTGGTGGAAGT…
KP760186_Filaria_latala	TTTCCTCGTATTAATGCTTTATCTTTTTGATTAACTTTAGTGGCTTTGTTTATAGTGTATGGTTCTTTTTTTATTGGTAATGGTCCTGGGAGTAGTTGAACTTTATATCCTCCTTTGAGTGTTGATGGTCATCCGGATATGTCTTTAGATAGGATGATTTTAAGTTTACATACTGTTGGGGCTGGTTCTTTATTGGGTGCTATTAATTTTATGGTTACTGTTCAGAATATGCGTTCTACAGCGGTTACTTTAGATCAATTGAGTATGTTTGTTTGAACTACTTATTTAACTTCTGTGTTAATTTTGTTGTCGGTACCTGTTTTAGCTGGTTCTTTATTGTTTTTGTTATTGGATCGTAATTTTGGTGGATCTTTTTATGATTCTAGTAGTGGTGGAAGT…
MZ222136_Crassicauda_sp	TTCCCTCGTATTAATGCTTTATCTTTTTGAATTACTTTTTTTTCTTTATTTTTAGTTTATTATTCTTTTTTTATTGGTAGTGGGGCCGGAAATAGCTGGACCTTTTATCCTCCGTTAAGAGTGGAGGGTCAGCCTGATATGGCTACTGATAGTATAGTTTTAGGTTTACATATGGTAGGAGTTGGTTCTTTGTTAGGGGCTATTAATTTTATGGTGACTGTGCAAAATATACGGGCTACTTGTGTAACTTTGGAGCAGATGAGTATGTTTGTTTGAACCACTTATTTAACTTCTATTTTGTTAATTTTGAGTGTTCCGGTTTTGGCTGGTGCTTTGTTGTTCTTGTTATTGGATCGTAATTTTAATGCTTCTTTTTTTGACACTAAGAAGGGTGGTAGC…
KJ995862_Proyseria_petterae	TTTCCTCGTGTTAATGCTTTGTCTTTTTGAATTACTTTTTTTTCTTTGTTTTTGGTTTATTACTCTTTGTTTGTGGGTAGTGGGGCTGGTAATAGTTGGACTTTTTATCCTCCTTTGAGAGTAGAGGGTCAGCCTGATATGGCTACTGATGTTATAATTTTAGGTTTGCATATGGTTGGGGTAGGTTCTTTATTAGGTTCTATTAATTTTATGGTAACAGTGCAAAATATGCGTGCAACTTGTGTGACTTTAGAACAAATGAGTATATTTGTTTGGACTACTTATTTAACTTCTATTTTGTTGGTTTTGAGAGTTCCTGTTTTGGCGGGGGCTTTGTTATTTTTGTTGCTTGATCGTAATTTTAATGCTTCGTTTTTTGATGCTAAGAAGGGGGGTAGA…
KX353874_Acuaria_europaea	TTTCCTCGTGTTAATGCTTTATCTTTTTGAGTGACTTTTTTTTCTTTGTTTTTGGTTTATTATTCTTTTTTTGTTGGTGGAGGGGCTGGTAATAGTTGAACTTTTTATCCACCTTTGAGTGTAGAGGGTCAGCCTGATATGGCTACGGATGTTATAATTTTGGGTTTACATATGGTTGGTGTAGGTTCTTTACTTGGTGCTATTAATTTTATGATTACTGTTCAAAATATACGTGCTACTTGTGTAACTTTGGAGCAGATAAGTATGTTTGTTTGGAGTACTTATTTGACGTCTATTTTATTGATTTTGAGTGTTCCTGTGTTAGCTGGGGCTTTATTGTTTTTGTTATTGGATCGAAATTTTAATTCTTCTTTTTTTGATGTTAAAAAGGGGGGTAGT…
MH778492_Rhabdochona_salgadoi	TTTCCTCGTGTTAATGCTTTATCTTTTTGGTTGACTTTTTTTTCTTTATTTTTAGTTTATTATTCTTTTTTTGTTGGTGGCGGAGCAGGTGGTAGTTGAACTTTTTACCCACCTTTGAGTGTAGAGGGTCAGCCTGAAATATGTACTGATGTTATAATTTTAGGGTTGCATATGGTTGGTGTGGCTTCTATTTTGGGTTCTATTAATTTTATGGTTACTGTTCAAAATATACGTGCTACTTCTGTAACATTAGATCAAATAAGTTTGTTTGTTTGAACTACTTATTTAACTTCTGTTTTGTTGGTTTTAGCTGTACCTGTTTTAGCTGGTGCTTTGTTATTTTTATTAATAGATCGTAATTTTAATACTTCTTTTTATGATTCTAAAAAGGGGGGTAGA…
MK341632_Rhabdochona_salgadoi	TTTCCTCGTGTCAATGCTTTATCTTTTTGGTTGACTTTTTTTTCTTTATTTTTAGTTTATTATTCTTTTTTTGTTGGTGGCGGAGCAGGTGGTAGTTGAACTTTTTACCCACCTTTGAGTGTAGAGGGTCAGCCTGAAATATGTACTGATGTTATAATTTTAGGGTTGCATATGGTTGGTGTGGCTTCTATTTTGGGTTCTATTAATTTTATGGTTACTGTTCAAAATATACGTGCTACTTCTGTAACATTAGATCAAATAAGTTTGTTTGTTTGAACTACTTATTTAACTTCTGTTTTGTTGGTTTTAGCTGTACCTGTTTTAGCTGGTGCTTTGTTATTTTTATTAATAGATCGTAATTTTAATACTTCTTTTTATGATTCTAAAAAGGGGGGTAGA…
MH778493_Rhabdochona_xiphophori	TTTCCTCGTGTGAATGCTTTATCTTTTTGGTTAACTTTTTTTTCTTTATTTTTAGTTTATTATTCTTTTTTTGTTGGTGGGGGTGCAGGAGGTAGTTGAACTTTTTACCCTCCTTTAAGTGTAGAGGGTCAACCTGAGATGTGTACTGATGTTATAATTTTAGGTTTACATATAGTAGGTATTGCTTCTATTTTAGGTTCTATTAATTTTATAGTTACTGTACAGAATATACGTGCTACTTCTGTGACATTAGACCAAATAAGTTTGTTTGTTTGAACTACTTATTTAACTTCTGTTTTGTTAGTTTTAGCTGTACCTGTTTTAGCTGGGGCTTTATTATTTTTGTTAATAGATCGTAATTTTAATACTTCTTTTTATGATTCTAAGAAGGGTGGTAGT…
MK353477_Rhabdochona_ahuehuellensis	TTTCCTCGTGTGAATGCTTTATCTTTTTGGTTGACTTTTTTTTCTTTATTTTTAGTTTATTATTCATTTTTTGTCGGTGGTGGTGCAGGAGGTAGTTGAACTTTTTATCCTCCTTTGAGTGTAGAAGGTCAACCGGAAATGTGTACTGATGTTATAATTTTAGGTTTACATATAGTAGGTATTGCATCTATTTTAGGTTCTATTAATTTTATAGTTACTGTTCAAAATATACGTGCTACTTCTGTAACACTAGATCAAATAAGTTTGTTTGTTTGAACTACTTATTTGACTTCTGTGTTATTGGTTTTAGCTGTACCAGTTTTAGCTGGAGCTTTATTATTTTTATTAATAGATCGTAATTTTAATACTTCTTTTTATGATTCTAAGAAGGGTGGTAGC…
MH778489_Rhabdochona_canadensis	TTTCCTCGTGTTAATGCTTTATCTTTTTGGTTAACTTTTTTTTCTTTATTTTTGGTTTATTATTCATTTTTTGTTGGTGGGGGCGCAGGTGGTAGTTGAACTTTTTACCCCCCTCTAAGTGTAGAGGGTCAACCTGAGATGTGCACTGATGTTATAATTTTAGGGTTACATATAGTAGGTATCGCATCTATTTTGGGTTCTATTAATTTTATAGTTACTGTACAAAATATGCGTGCTACTTCTGTCACTTTAGATCAAATAAGTTTGTTTATTTGAACTACTTATTTGACCTCTGTTTTGTTAGTTTTGGCTGTACCAGTTTTAGCCGGTGCTTTATTATTTTTATTAATAGATCGTAATTTTAATACTTCTTTTTATGATTCTAAGAAGGGGGGCAGT…
MK341636_Rhabdochona_acuminata	TTTCCTCGTGTTAATGCTTTATCTTTTTGATTGACTTTTTTTTCTTTATTTTTAGTTTATTATTCTTTTTTTATCGGTGGGGGTGCTGGTGGAAGTTGAACTTTTTACCCTCCTCTTAGTGTAGAGGGTCAGCCTGAAATATGTACTGATGTTATAATTTTAGGTTTACATATAGTTGGAATTGCTTCTATTTTAGGTGCTATTAATTTTATAGTTACTGTGCAGAATATACGTGCTACTTCTGTAACTTTGGAGCAAATAAGTTTGTTTGTTTGGACTACTTATTTAACTTCTATTTTATTGGTTTTAGCTGTCCCAGTTTTAGCTGGTGCTTTATTATTTTTATTAATGGATCGTAATTTTAATACTTCTTTTTATGATTCTAAGAAGGGTGGTAGA…
MK353474_Rhabdochona_kidderi	TTTCCTCGTGTTAATGCTTTGTCTTTTTGGTTAACTTTTTTTTCTTTATTTTTGGTTTATTATTCATTTTTTGTCGGTGTTGGTGCAGGCGGTAGTTGAACTTTTTATCCACCTTTGAGTGTGGAGGGTCAACCTGAAATATGTACTGATGTTATGATTTTGGGTCTCCATATGGTGGGTGTTGCTTCTATTTTAGGTTCAATTAATTTTATAGTTACTGTTCAGAATATGCGTGCTACTTCTGTTACTTTGGATCAGATAAGTTTGTTTGTCTGAACTACTTATTTGACTTCTGTGTTGTTAGTTTTGGCTGTACCGGTTTTAGCTGGGGCTTTGTTATTTTTATTAATGGACCGTAATTTTAATACTTCTTTTTATGATTCTAAGAAGGGTGGTAGT…
MK353473_Rhabdochona_kidderi	TTTCCTCGTGTTAATGCTTTATCTTTTTGGTTAACTTTTTTTTCTTTATTTTTGGTTTATTATTCTTTTTTTGTTGGTGTTGGTGCAGGTGGTAGTTGAACTTTTTATCCACCTTTGAGTGTGGAGGGTCAACCTGAAATGTGTACTGATGTTATGATTTTAGGTCTCCATATGGTAGGTGTAGCTTCTATTTTAGGTTCAATTAATTTTATAGTTACTGTTCAGAATATGCGTGCTACTTCTGCTACTTTGGATCAGATAAGTTTGTTTGTTTGAACTACTTATTTGACTTCTGTGTTGTTAGTTTTGGCTGTACCGGTTTTGGCTGGGGCATTGTTATTTTTATTAATAGATCGTAATTTTAATACTTCTTTTTATGATTCTAAGAAGGGTGGCAAC…
MK353482_Rhabdochona_ictaluri	TTTCCTCGTGTTAATGCTCTGTCTTTTTGATTAACTTTTTTCTCTTTATTTTTGGTTTATTACTCTTTTTTTGTTGGTAGTGGTGCTGGGGGTAGTTGAACTTTTTACCCTCCTTTAAGTGTAGAGGGTCAACCTGAGATATGTACTGATGTTATGATTTTAGGTTTACATATGGTGGGTGTCGCTTCTATTTTAGGTTCAATTAATTTTATAGTTACTGTACAAAATATACGTGCCACTTCTGTTACTTTAGACCAAATAAGTTTGTTTGTCTGGACTACTTATTTAACATCTATTCTATTAGTTTTAGCAGTCCCGGTTTTAGCGGGGGCTCTATTGTTTTTGTTGATAGATCGTAATTTTAATACTTCTTTTTATGATTCTAAGAAGGGGGGTAGC…
MK341626_Rhabdochona_osorioi	TTTCCTCGTGTTAATGCTTTATCTTTTTGGTTGACTTTTTTTTCTTTGTTTTTAGTTTATTATTCTTTTTTTGTCGGTACTGGTGCTGGTAGGAGTTGAACTTTTTACCCTCCACTTAGTGTAGAGGGTCAACCTGAAATATGTACTGATGTTATAATTTTAGGTTTACATATAGTAGGTGTCGCTTCTATTTTAGGTTCTATTAATTTTATAGTTACAGTTCAAAATATACGGGCTACTTCTGTAACTTTAGAACAAATAAGTTTATTTGTTTGGACTACATATTTAACTTCTATTTTATTAGTATTAGCAGTGCCTGTATTAGCAGGGGCTTTATTATTTTTGCTAATAGATCGTAATTTTAATACTTCTTTTTATGATTCTAAGAATGGGGGTAGA…
MK341630_Rhabdochona_osorioi	TTTCCTCGTGTTAATGCTTTATCTTTTTGGTTGACTTTTTTTTCTTTGTTTTTAGTTTATTATTCTTTTTTTGTTGGTACAGGTGCTGGTGGGAGTTGAACTTTTTATCCTCCACTTAGTGTAGAGGGTCAACCTGAAATATGTACTGATGTTATAATTTTGGGTTTACATATAGTAGGTGTCGCTTCTATTTTAGGTTCTATTAATTTTATAGTTACAGTTCAAAATATACGGGCTACTTCTGTAACTTTAGAACAAATAAGTTTATTTGTTTGGACTATATATTTAACTTCTATTTTATTAGTATTAGCAGTGCCTGTATTAGCAGGGGCTTTATTATTTTTGCTAATAGATCGTAATTTTAATACTTCTTTTTATGATTCTAAGAATGGGGGTAGA…
MK353484_Rhabdochona_canadensis	TTTCCACGTGTTAATGCTTTATCTTTCTGATTAACTTTTTTTTCTTTGTTTTTAGTTTATTATTCTTTTTTCGTGGGTGGTGGTGCAGGAGGTAGTTGAACATTCTACCCACCTTTGAGCGTAGAGGGTCAACCTGAAATATGTACTGATGTTATAATTCTAGGTTTACATATAGTAGGTATCGCCTCTATTTTAGGTTCTATTAATTTTATGGTGACAGTCCAAAATATACGTGCTACTTCTGTGACATTAGATCAAATAAGTTTATTCGTTTGGACTACTTATTTGACTTCTGTTTTATTGGTTTTAGCTGTGCCTGTTTTAGCTGGGGCTTTATTGTTTTTATTAATAGATCGTAATTTTAATACTTCTTTTTATGATTCTAAAAAGGGGGGTAGT…
MF405199_Rhabdochona_sp	TTCCCACGTGTTAACGCTTTATCTTTTTGATTAACTTTTTTTTCTTTATTTTTAGTTTATTATTCTTTTTTTGTAGGTAACGGGGCTGGTGGTAGTTGAACTTTTTACCCTCCTTTAAGAGTCGAGGGTCAACCAGAGATGTGTACTGATGTAATAATTATAGGTTTGCATATGGTGGGTATTGCTTCTATTTTAGGTTCTATTAATTTTATAGTGACTGTACAAAATATACGCGCCACTTCTGTTACATTGGATCAGATAAGTTTATTTGTTTGGACTATATATTTAACTTCTGTTTTGTTAGTTTTGGCTGTGCCTGTATTAGCAGGTGCATTATTATTTTTATTAATAGATCGTAATTTTAACACTTCTTTTTATGATTCTAAGAAGGGGGGCAGG…
MH778491_Rhabdochona_mexicana	TTTCCTCGTGTTAATGCTTTATCTTTTTGGTTAACTTTTTTTTCTTTGTTTTTAGTTTACTATTCTTTTTTTGTTGGGAACGGTGCAGGAGGTAGATGAACTTTTTACCCTCCGCTTAGTGTAGAAGGTCAACCTGAAATGTGTACAGATGTTATGATTTTAGGTTTGCATATAGTGGGTATTGCCTCTATTTTAGGGGCAATTAATTTTATGGTTACAGTTCAAAATATGCGTGCTACATCTGTAACCTTAGAGCAAATAAGATTGTTTGTATGAACTACTTATTTGACTTCTGTATTATTAGTTTTATCTGTACCTGTTTTAGCTGGTGCTTTATTATTTTTGTTGTTAGATCGTAATTTTAATACTTCTTTTTATGATTCTAGTAAGGGGGGCAGA…
MK341619_Rhabdochona_mexicana	TTTCCTCGTGTTAATGCTTTATCTTTTTGGTTGACTTTTTTTTCTTTGTTTTTAGTTTACTATTCTTTTTTTGTTGGGAATGGTGCAGGTGGTAGATGAACTTTTTATCCTCCACTTAGTGTAGAGGGTCAACCTGAGATGTGTACAGATGTTATGATTTTAGGTTTGCACATAGTAGGTATTGCTTCTATTTTAGGGGCAATTAATTTTATGGTTACAGTTCAAAATATGCGTGCTACATCTGTAACTTTAGAGCAAATAAGATTATTTGTGTGGACTACTTATTTGACTTCGGTATTATTGGTTTTGTCTGTACCTGTTTTAGCCGGTGCTTTGTTATTTTTGTTGATAGATCGTAATTTTAATACTTCTTTTTATGATTCTAGTAAGGGGGGTAGG…
MN592671_Spinitectus_osorioi	TTTCCTCGTGTTAATGCTTTATCTTTTTGACTAACTTTATTTTCTTTATTTTTGGTTTATTATTCTTTTTTTGTAGGTGGTGGTGCAGGCGGTAGCTGGACTTTTTATCCTCCTTTAAGAGTAGAAGGTCAACCAGAAATATCTACTGATGTTATGGTCTTAGGGTTGCATATAGTTGGTGTGGCTTCTATTTTGGGTTCTATTAATTTTATGGTTACTGTACAGAATATACGTGCTACTTCTGTAACTTTAGACCAAATAAGAATGTTTGTTTGAACTACTTATTTGACTTCTGTTATGTTAGTGCTCTGTGTTCCTGTGTTGGCCGGGGCTTTATTATTTTTGTTGATAGATCGTAATTTTAATACTTCTTTTTATGATGCTAAAAAGGGGGGTAGA…
MK341638_Spinitectus_mexicanus	TTTCCTCGTGTGAATGCTTTGTCTTTTTGATTAACTTTATTTTCTTTATTTTTGGTTTATTATTCTTTTTTTGTAGGTGGAGGTGCTGGAGGTAGTTGAACTTTTTATCCTCCCTTAAGAGTAGAGGGTCAACCAGAAATATCTACTGATGTTATAGTATTAGGATTACATATAGTTGGTGTAGCTTCTATTTTAGGTTCTATTAATTTTATAGTAACTGTACAGAATATACGTGCCACTTCTGTTACATTAGATCAGATAAGAATATTTGTTTGAACAACTTATTTGACTTCTGTTATATTAGTTTTATGTGTTCCTGTATTGGCTGGTGCTTTGTTATTTTTATTAATAGATCGTAATTTTAATACTTCTTTTTATGATGCTAAGAAGGGGGGTAGG…
MH778494_Spinitectus_humbertoi	TTTCCTCGTGTAAATGCTTTGTCTTTTTGGTTGACTTTGTTTTCTTTATTTTTGGTTTATTACTCTTTTTTTGTTGGTGGTGGTGCTGGAGGTAGTTGGACTTTTTATCCACCATTAAGAGTTGAGGGTCAGCCTGAAATGTCTACTGATGTTATGGTTTTGGGTTTACATATGGTAGGTGTAGCTTCTATTTTAGGTTCTATTAATTTTATAGTAACTGTACAGAATATGCGTGCTACTTCTGTTACTTTAGACCAAATAAGAATGTTTGTTTGAACTACTTATTTAACTTCTGTTATATTGGTTTTATGTGTGCCTGTGTTAGCTGGTGCTTTATTATTTTTATTGATAGATCGTAATTTTAATACTTCTTTTTATGATGCTAAGAAGGGGGGTAGT…
